# Supplementary material for: The Origin and Evolution of Baeyer—Villiger Monooxygenases (BVMOs): An Ancestral Family of Flavin Monooxygenases
Source: PLoS One. 2015 Jul 10;10(7):e0132689. doi: 10.1371/journal.pone.0132689 (PMC4498894; doi:10.1371/journal.pone.0132689)
Supplement: S1 Dataset — (FASTA) [file pone.0132689.s001.fasta]

>HAPMO_P.fluorescens
GAGESGMIAALRFK-Q----AGVPFVIYEKGNDVGGTWRENTYPGCRVDINSFWYSFSFA-----RGIWDDCFAPAPQVFAYMQAVAREHGLYEHIRFNTEVSDAHWDESTQRWQLLYRDSEGQT--QVDSNVVVFAVGQLNRPM--IPAIPGIETFKGPMFHSAQWDHDVDWSGKRVGVIGTGASA
>HAPMO_P.putida
GAGVSGMIAALRFK-Q----AGVPFVVYEKGTDVGGTWRENTYPGCRIDINSFFYSFSFA-----RSTWDDCFAPGPQVFSYMQAVARDKGLYDHIQFNTEVTDAHWDEDRQRWQLLCRDSAGQT--RVDSNVVVFAVGQLNRPM--IPAIPGKETFQGPAFHSAQWDHNVDWSGKRVAVIGTGASA
>Afum1_A.fumigatus
GAGISGICTAIDLI-KRSK--CHNFIILEKSSGVGGTWNDNRYPGSCCDVWSSLYSYSFEQ----KADWTREYPGQEEILDYLIGVAQKYGLYRYIRFNSAVEEARWDEADLKWKVGVRVSKLES-YEITTDFLISAVGQLNVPR--MPDIPGLDDYKGKLMHSARWDWSFDWTGKRVAVIGNGATA
>Afla1_A.flavus
GAGISGLCMAIDVI-KRSQ--CRNIVILEKGNQVGGTWTDNRYPGCACDIWSTLYSFSFEQ----KTDWTREHPGQEEIRDYLIHVAEKYGLYKFIRFNTTVQEARWDDKQLKWKVSVATSKHDS-YDITTDFLVSAVGQLNVPS--WPSIPGLDDFTGKLMHSARWDWTYDFTGKRVAIIGNGATC
>Phod1_P.hodgosnii
GSGFGGLAMAIRLL-QA---NIHDFIILEKADNVGGTWRENQYPGAACDVQSHMYSLSFAP----KTDWSKRYAEAPEIFDYIQDLIQQFNLKKYIQFNQEVVSTRYDEHNFNWHLTLKSGQ-----KIEAQFVIFASGPLHVPQ--IPKIKGVEKFKGEVFHSSHWKHDYNLNQKNVASIGTGGSA
>BVMO_D.aquatilis
GAGFAGLGMAIQLK-RR---GVRDFVVFERASEVGGTWRDNTYPGCACDIKSDLYSFSFAP----NPDWTHKYARQPEILAYLKATTDRFEVRPHLRLGHEMQRAEWDAGVALWRIQTSGG------EYTARVLISGHGPLIQPK--WPDIPGLNSFQGQKFHSARWDHSVDLTGRRVAVIGTGASA
>BVMO_D.apachensis
GSGFAGLGMAALLQ-RH---GMEDFVIFERAGEVGGTWRDNTYPGCACDVKSDLYSFSFAP----NPEWGHRYARQPEILEYLRRTADEFGLRPHIRFGHEVERAEWDDADSLWRIRTSDGQGGN-NTFTARVLISGHGPLVEPK--WPAIPGLESFSGPRFHSARWDHSAELRGKRVAVIGTGASS
>BVMO_D.phoenicis
GTGFAGLGMAAQLR-RR---GSRDFVIFERAEGIGGTWRDNTYPGCACDVKSDLYSFSFAP----NPDWRYRYARQPEILDYLRRTADTFGLRPHIRFGHEVERADWDDAEALWRIQTSGG------TYTARVLISGHGPLVEPK--WPDLPGLATFPGPRFHSARWDHSADLRGRRVAVIGTGASA
>HAPMO_K.racemifer
GTGFSGLGMAIRLK-QR---GYKDFVVLEKAEDIGGTWRDNTYPGCACDIPSHLYSFSFAL----NPNWSHMYSPQREIQEYLCDCAQRFGILPHIWWNNELRDASWSDDEQRWHITTSQR------EFTTDILILGNGPLSEPA--LPHISGIENFEGEIFHSAKWRHDLDLTGKRVAVIGTGASA
>BVMO_L.wolffii
GTGFAGLCMGIRLK-QS---GIDSFVLLEKGSGVGGTWRENHYPGAACDVQSHLYSFSFAP----KSDWSRLFGPQKEILNYMNYCADHFGIRSHIRTNVEVNGAFFDERTGLWEITTKSGE-----KYKAKAVVSGTGGLSRPS--LPKIDGIDKFKGPKFHSAQWDHSFDMNGKTVAVIGTGASA
>HAPMO_L.licerasiae
GTGFAGLCMGIRLK-QA---GIESFVILEKGNGIGGTWRDNNYPGAACDVQSHLYSFSFAP----KSDWSRLFGPQEEILNYMNQCTDRFGIRSFIRTNSEVSGAWFDEKTGLWEISTTSGK-----SYKTKSVVSGTGGLSRPV--LPNIKGIDTFKGAKFHSAKWDHSYNLQGKKVAVIGTGASA
>HAPMO_F.aestuarina
GAGFAGLGAAIRLS-LS---GRRSFLVFERGNDVGGTWRENTYPGCACDVPSHLYSFSFAP----NPAWSKAYSPQPEIQQYLRHCVDQFNLRSQIRFQTAIVDTRWDEATTRWHLTDQHGN-----QTTARVVVAATGPFTRPS--VPKLPGLDTFAGAVFHSARWNHDYDLRGKRVAVIGTGASA
>BVMO_N.turpanensis
GAGFAGLVAALRLK-KS---GRDNFIIFERASEVGGTWRENIYPGCACDVASPLYSFAGEP----NLGWSKMYASQPEILAYIKRVVANNGLDRHLRLNTDVVEVRFLESEGYWKVIDRKGN-----SYTVAVLLLGLGPLNRPH--IPRFEGLEEFRGRTFHSARWDSSYDLKGKRVAVIGTGASA
>Phod2_P.hodgsonii
GAGFGGLGMAARLK-ER---GEDSFVILEKADRIGGTWRDNTYPGSGCDVPSHLYSYSFET----NPGWTRKYSLQPEIQAYMERVAGKRGLGPHIRFHAEVESARWDDADGLWRIALAGGE-----TLTAENFVAAWGQLNRPA--WPTIEGAGDFGGPSFHSARWDHSVDLAGKRVAVIGCGASA
>Srub1_S.ruber
GTGFAGLGAAIRLL-QE---GMTDIVVLERADEVGGVWRENRYPGCACDTASHLYSFSFAP----KADWSRRFAGRDEIFAYLKQCATQFGVRPHIRFGHAVRRAVWDEDDRRWHIETSEG------TYVARALICGVGAHSQPL--IPDLPGQERFKGRAFHSSGWPEGFDPSGRRVAVVGTGASA
>Srub2_S.ruber
GTGFAGLGAAIRLL-QE---GMTDIVVLERADEVGGVWRENRYPGCACDTASHLYSFSFAP----KADWSRRFAGRDEIFAYLKQCATQFGVRPHIRFGHAVRRAVWDEDDRRWHIETSEG------TYVARALICGVGAHSQPL--IPDLPGQERFEGRAFHSSGWPEGFDPSGRRVAVVGTGASA
>HAPMO_T.parva
GSGFSGIGTAINLK-NK---GITNFKIVDKGKDFGGTWRDNKYPGAACDVPSHLYSFSFEP----NPNWSRMFATSDEIEAYMLGVVAKHGLREKAEFGVTVEGMKFDEASGVWNVTCKGGK-----TIAARVVVSAMGALSNPS--IPKIEGSDSFKGEILHTARWRKDVNIKGKKVAVVGGGASA
>BVMO_T.erythraeum
GAGISGLCMAINLR-KA---GITTFKIFEKSDNVGGTWHDNTYPSCGCDTPSILYSFSFEP----KSDWTRHFPKQPEILEYLEHCSKKYDIRKHITFNTEISSAFFDSEKNIWRIYSASGE-----EFSANILVSGCGQLNKPK--IPHLDGLETFSGTQFHCARWNHEHDLKDETVAVIGTGASA
>BVMO_M.producens
GAGMSGICMAIKLK-KA----KIPFIILEKYSRIGGTWRDNNYPGCACDIPAHLYCYSFEM----KYDWNQVYPSQPEILKYLEHCTRKYNIYPHIRFNQEVISAHFNAKNCLWYVDTADNK-----TITANILISAWGGLNLPK--LPNLNSLESFKGVSFHSARWNHSFDLTDKTVAVVGTAASA
>HAPMO_P.brasiliensis
GAGLSGLCMGIQLK-RA---GINSFTILEKSQDVGGVWLDNTYPGCGCDVPAMLYSYSFAL----KPDWTYKYARQPELLEYFRSCADRFQIRPHIQFGVTVDTADFDEATGKWTITLANGE-----TRQADVVISGVGQLSRPK--MPNLPGLDSFRGESFHTARWSKDFNWRGKKIAIVGNGASA
>BVMO_H.vulgaris
GAGFSGICAAIKLK-KE----NIKFIIFEAALDLGGTWLHNVYPGCACDVVAHLYSFSFYP----NPNWKTQFASQSEILQYLKSVCDFYDIRQYMRFNTAVQKCYFDSKTQQWKVTTSGNE-----EFMCNFVISGAGVLHVPK--TPVLKGCDLFKGESFHSAKWNKECNLEGKSVAVIGTGASA
>BVMOAPar_A.parasiticus
GTGISGILMAYQIQ-KQCP--NVEHVLYEKNADVGGTWLENRYPMAGCDVPSHAYTYPFAP----NPDWPRYFSYAPDIWNYLDRVCKVFDLRRYMVFHTEVVGCYWNEDRGEWTVRLRQHVGSEPFEDHCHILVHASGVFNNPQ--WPQIPGLHDFQGRVIHTARWPDDSQWKHDRVAVIGSGASS
>Afla6_A.flavus
GTGISGILMAYQIQ-KQCP--NVEHVLYEKNADVGGTWLENRYPMAGCDVPSHAYTYPFAP----NPDWPRYFSYAPDIWNYLDRVCKVFDLRRYMVFHTEVVGCYWNEDRGEWTVRLRQHAGSEPFEDHCHVLVHASGVFNNPQ--WPQIPGLHDFQGRVLHTARWPDDSQWKSDRVAVIGSGASS
>Afla7_A.flavus
GTGISGILMAYQIQ-KQCP--NVEHVLYEKNADVGGTWLENRYPMAGCDVPSHAYTYPFAP----NPDWPRYFSYAPDIWNYLDRVCKVFGLRRYMVFHTEVVGCYWNEDRGEWTVRLRQHAGSEPFEDHCHVLVHASGVFNNPQ--WPQIPGLHDFQGRVLHTARWPDDSQWKSDRVAVIGSGASS
>Afla8_A.flavus
GTGISGILMAYQIQ-KQCP--NVEHVLYEKNADVGGTWLENRYPMAGCDVPSHAYTYPFAP----NPDWPRYFSYAPDIWNYLDRVCKVFGLRRYMVFHTEVVGCYWNEDRGEWTVRLRQHAGSEPFEDHCHVLVHASGVFNNPQ--WPQIPGLHDFQGRVLHTARWPDDSQWKSDRVAVIGSGASS
>Afla9_A.flavus
GTGISGILMAYQIQ-KQCP--NVEHVLYEKNADVGGTWLENRYPMAGCDVPSHAYTYPFAP----NPDWPRYFSYAPDIWNYLDRVCKVFDLRRYMVFHTEVVGCYWKEDRGEWTVRLRQHAGSEAFEDHCHVLIHASGVFNNPK--WPQIPGLHDFQGRVIHTARWPDGSQWKNDRVAVIGSGASS
>Afum3_A.fumigatus
GAGFSGLILAYKLK-HERPIDFVDYTIYEKNPEVGGTWYENVYPGVGCDIPAHSYVFPFEP----NPNWSKFYVSGPEIQDYIVKTTDKYGLRDKITFNTKLLQVAWDEGDGKWKLTLEQG-GSL-IEDVADIVVDGSGILNQWK--WPDVEGLNLFQGKLLHSARWDPDYDWTGKGIAVIGNGSSA
>Anig5_A.niger
GAGFSGLILAHKLK-HEQPLDFVDFTLYEKNPEVGGTWFENIYPGVGCDVPAHSYVFPFEP----NPSWSQSYAKGPEIEEYIRSTTEKYGLKERIIFNTRLVKSVWNEERGKWVLELKQN-DTM-VCDEADILINAGGILNRWK--MPKIEGLTQFQGKLLHTAGWDPAYDWSGKKIAIIGNGSSG
>Afla11_A.flavus
GAGFGGLTLAHKIK-HGLKEGVVDFVIYEKNADVGGTWFENRYPGVACEYQPDAYTFLFEP----NPNYSHFYAPGPEIEEYIQRTARKWNLYDNIELNSKVVEATWDEAAGKWKVKVEQN-GVI-KEDEAEVFVSASGPLSKWK--LPNIPGMSEFGGKLVHTAAWDESYEWKNKRVAVIGNGSSG
>Afla10_A.flavus
GAGFSGLLMAHKIQ-HRFKEEYVTHTIFEMRKDIGGTWLVNDYPGVQCDVPAHIYAFPFDP----NPNWTKFYASGPEIQAYIKNTVAKWNLDRDVQLNTRVVGARWNENDGVWKVTVERD-GVQ-RDEFAEILISGQGVLCHPS--WPTIPGLRQFKGKVVHSAEWDHGFDYSHKRIAVIGNGSSG
>BVMO_H.vulgare
GAGFSGLLIAHKFQ-HRFPHDIVEHKLFEARKDVGGTWLVNTYPGVQCDVPSHIYAFPFAP----NPDWDRFYASGPAIQNYIKQTVKEWNLDRDLYLNTRVIAAQWQEAAGEWKVTVENE-GKQ-RDEYCDILISGQGVLVNPS--WPNVPGLSDFKGHVTHSADWDHNYDYSNKRIAVIGNGSSG
>Afum4_A.fumigatus
GSGISGIIASIRFR-QRIP--NVDLCVYEKNEDIGGTWLENRYPGCACDIPAHTYQATFEP----NKEWSTFYAAAPEIHAYWKRVAEKYGCMKYIKLKQAVVEAVWDDSKSKWQLKVQDIQDTV-YTDECNILISATGALNSWK--WPDIPGLHDFKGKLQHSARWDESYDYTGKRAAVIGNGSSG
>Anig6_A.niger
GSGISGIVASIRFR-QRIP--NLDLCVYEKNADVGGTWLENRYPGCACDIPAHTYQATFEP----NKQWSTFYAAAPEIYQYWKKVADKYGCEKCIKFKQQVMEAVWNEKDSKWQLKVKDIDDSM-YSDQCDVLISATGFLNEWK--WPNIPGLHDFKGKLMHSARWDESYDYSGKRVAVIGNGSSG
>Afla13_A.flavus
GSGISGIISSIRFR-QRIP--NVDLCVYEKNPDIGGTWYENRYPGCACDIPAHTYQATFEP----NKEWSAFYASSPEIHRYWKRVAHKYDCMKYVKLQHEVRGAVWDEQKSKWQLQIKDLNGST-FSDQCDVLISATGALNNWK--WPNIPGLHDFKGKLLHSAAWDESYDYSGKKVAVIGNGSSG
>BVMO_G.trabeum
GAGFSGIAAGIRFP-QKVP--NVNLTIYDKNPGVGGAWYLNKYPGLACDIPSHCYQYTFEE----NTNWSAFYAPGPEIRAYLERVADKYKVHKYLKLSHELTGAYWDERKSHWRLTLRRLSNSTPIEDTADVLFSSLGALGRWK--WPDIPGLSEFKGRVLHSAQWDVTRDWGDKKVGVIGVGSSA
>Afum5_A.fumigatus
GAGLSGITAGVLLP-AKLP--GLDLRIYDKNADVGGTWFENTYPGVRCDIPAHVYQSGFEP----NTQWTEEFAQGHEIREYWQRVARKYDVYKYLRPRQKVQKVVWRPEEAKWEVTLQDLEGKV-YEEKLDVVINAIGHFNAWK--LPDYEGINDYQGDLFHSSNWNHNVELKGKRVALIGNGASG
>Afla14_A.flavus
GAGIGGITAGILLP-AKLP--GLDLRIFDKNADVGGTWYENTYPGVRCDVPAHVYQSGFAP----NTQWTEEFAQGHEIRDYWQGLARKYQVYKYIRLQHKVEEAIWVPETGKWRVTVRDIGGRV-YVEHLDVLINAIGHFNDWQ--LPNYPGIDQYTGTIFHSSHWDHDADLKGKRIALIGNGASG
>Anig1_A.niger
GAGLAGITAGVLLP-AKLP--GLDLRIYEKNSGVGGTWFENTYPGVRCDIPAHVYQSGFEP----NTQWSEEFAQGAEIREYWQSIARTYDVHKYLRLQQKVDQAVWLPELGKWRVTLQDLGNRI-YEEDLDVLINAIGHFNEWK--LPEYPGREEYTGVLFHSSHWNHNVDLNGKRIALIGNGASG
>Afla12_A.flavus
GAGASALNFAHDVD-QSTL--DIELVLYEKNPEVGGTWYENRYPGCGCDIPSVNYQFSWAP----SPEWTSFYSLASEILGYFKGIADEYGLRKYIRLSHRVVGATWDEHDQQWHVRVQRGGGDV-FEDRGYILVNASGVLNKWK--WPAIRGRETFQGPMLHSAHWDDQVVLKGKRVAVIGSGSSA
>Anig4_A.niger
GAGASGIDFLHYAP-SALAGLGVEIVCYEKNADIGGTWYENRYPGCACDVPSIAYSFPWRP----NPNWSSFYSSAKEIWEYLKQIVVEEDMMKYIKLNTRVVSAIWNEDMSKWVVKLQQDAVME-WEDECDVLINGAGFLNSWK--WPDTPGLHSFEGTLCHTAAYPEGLDLKDKRVAVIGSGSSG
>Anig3_A.niger
GAGASGLCLAYKLQ-RSFQ--NYDLTIYEKNPEISGTWYENRYPGCACDVPSHNYVYSFEP----KADWSSVYAGSREIRGYFNDFANKYGLRKYIHTSHVVTETNWIEESGQWQVTATDLTGHT-VHDWCHILIHATGYLNKPA--WPEIPGLADFKGTKLHSAMYDESVSLEGKNVLLIGAGSSA
>Afla15_A.flavus
GAGISGIQFAHDIT-TRMS--DIDLEIYEKNPKVGGTWYENRYPGCACDVPAHGYQYSWAP----NPCWSKTYAPAHEIHAYLESVVDKHDLRKFFQFNQRCVSAVWSEERAQWTTTFRDERDEE-AVVRSDVLIYAVGRLNDYQ--TPSFEGRDKFKGQVFHTARWPEDVDVRGKRIAVLGNGASG
>Ylip1_Y.lipolytica
GAGLAGISTGIILS-QKVD--NIDLTILERSPDFGGVWFDNSYPGVQCDVPVHAYQLSFDP----KRDWDRPYAYGNDIKQYWGDRAKKYQLNEKTRFGHNILEAKFNKNTSQWVIQVETVAKKR-SEIRADVFIATSGALNNPR-YPPTQPGFDSFQGIKFHPQQWPEGLDLTGKRVALIGNGATG
>Ylip6_Y.lipolytica
GGGLAGITLGTILP-RKLD--NLDLVIYERWPETGGVWHRNTYPGVKCDIPSHNYQLSFDP----KTDWSATYAPGQEIKSYWQGIEKKYGVDKLIKTNHDIQSADWDAEKGKWIFKIKDLNNTE-FTDEAEFFIQATGILNNAR-YPPYQPGFDDFQGPKFHPSQWPKDLSLKGKRVALIGNGASG
>Afum2_A.fumigatus
GAGVSGIATGCRLK-EALG--FDQFRIFERQSGIGGTWWINRYPGAACDVPALLYSFSFAP----KKDWTTLHPPGPEIVQYLADVCEKYQIVDKIQLNTAVKEMRWLEDAEEWQVTLLHLRGERSEIVRAKIVVSGVGVLVEPKKWPETVPGIETFEGEVVHTARWKSDLDLCGKDVVIIGSGCSA
>Afla2_A.flavus
GAGASGIAAGCRLK-QKCG--CDQFLVFDRQSGIGGTWWRNRYPGVACDVPAFFYSFSFAP----NYLSKTIFPSGRDYIDYLYNVVERAGIADKIQLNTEVISLEWIEKDAEWEQYISQVKEAV-EIVRAKVVISAVGVLAESSEWPSSVASRDTYNGQLLHSARWPDKISLDGQDVVLVGSGCSA
>Afla3_A.flavus
GAGASAIALGASLK-RWYG--LEDIRFFERQTDYGGTWHINTYPGCACDVPSALYSFSFAP----NAQWSKLMPSQQEIKSYQDGVVATYDLKQRMTFRTEVKRCVWRDDASRWVLFLLNVEGEE-STHECQVLFSATGHFAEPR--PCEIPGASSFQGNIIHSARWDHSVSLEGKRVVVVGNGCTA
>Afla4_A.flavus
GAGLSAVALGATLQ-RWYG--LEDIQFFERHPTSGGTWYINSYPGCGCDVPSALYSFSFAP----NPNWTKLMPSNKEIKEYIDDVVDTYNLLPKMSFETEVVRTVWREDANRWLLYLRELKGRE-YTHECQILFAATGQLVEPR--PCEIPGASDFRGSIFHSARWDHSVDLNGKNVVVIGNGCTA
>Anig2_A.niger
GAGFSGLAMACQLK-RELK--CDDFVIYDRDAGFGGTWLANKYPGCGVDIPAAFYSLSFAP----NPDFSNLFPKRDEVLQYINNVVMEYDLSRHLVGNTEWIGASWQDNDNTWLVSLRSVTGEE-YTQRCNILISAVGALTNPN--PLNVPGVDRFQGDIIHTARWDQSVSLRDKNVIVLGNGASA
>Ylip4_Y.lipolytica
GAGFSGLASAIKLQ-TDWN--TTDYQIYDRDSEFGGTWQQNTYPGAASDIPALWYCLASDP----KVDWKEPYPSQEELRQYIKDVAEKYNLRKRATFGAEIEKVEWLADQQMWKASIKDVAGNK-YTHTSRVVFMGKGCLVVPN--KFKTAGIEDFKGPIMHTAQWDHSVDYKGKNVVVIGNGCSA
>Ylip3_Y.lipolytica
GGGFSGIATSIKLL-KDWK--VTDFHVYDRNEKFGGTWAANTYPGAASDIPAVWYCLASDP----KIDWESAYPSQQELSEYIAGVVDKYGLKSFATFNSEIERIEWIPNERLWKATIAHN-GNT-ITHTARVLFMGQGCLVTPN--HVKIKGMEDFQGPIMHTAEWK-PFDYDNKDVVVIGNGCSA
>Ylip5_Y.lipolytica
GAGFSGVATAIKHI-KEWN--NPDFHIYDRDSAFGGTWKANTYPGCASDVPAIFYCLTSDP----KIDWSHMYPFQNELFQYFQDVATKYGLPDKSTLNTEIVEMRWNEKTKEYTTTLRNVKGNT-HTHRSKVVFVGRGCLVAPN--KLNLPGLETFKGPVMHTAQWDHKNSIVNKNVVVVGHGCSA
>Ylip2_Y.lipolytica
GTGFSGLATSIKLR-TSWK--EADFHLYDRDHSWGGTWAANTYPGCGSDIPAIWYCLTSDP----KGDWSKAFPPRDEIYDYIQKLVAKYELRHMATFRTEIEGCKWNADEKLWYVNVRSLEGKK-WVHKCRVLFTCKGGLVEPN--RVQIEGLYTFKGPVMHTARWDHSVDYTNKNVVVIGNGCSA
>Afla5_A.flavus
GAGISGLGMAIQLK-RLLG--HDNFTIYEKSDNIGGTWWHNRYPGCACDIPSHFYSYSFAL----KYDWTTMFPGRDELHQYFFSVAEKYDILPHCRFNAMCVSLVWDNLRSLWNCTFQDTIGET-FKKEAPVVVSAIGTLDRPY--IPNIEGSESFQGEVFHSARWNDSFKPEGKKIVVLGNGASA
>Umay2_U.maydis
GAGISGIAMACQLK-RKLN--IHDFKILERSPDPSGTWTNNSYPGCACDVPAPVYSFSFAT----KGDWSTFYPQQKELKRYFGTVAAEHDLQKNFHFQTTVQEARYDRDTGLWHIWSQDWTGQQ-HHFVCKFFVSAVGGLSQPK--ACDIDGHESFAGPIFHTAAWDHSVDLKGKDVILVGNGCSA
>Umay3_U.maydis
GAGPSGIAAACELQ-RRIG--LTKIKIFERGSKFGGTWFHNRYPGAACDVPSRLYSFSFYQ----KKSWNEFMARQPEMESYLQDTARTFGLDRFAHFNADVYSAEWVEQQTHWRVKYRSVDHEH-GVVTTRVLVNGSGALSVPR--ECDVDGWQSFKGPLFHSAKWDTSVDLKDKHVVVLGNGCSA
>CHMO_Acinetobacter_sp
GGGFGGLYAVKKLRDE----LELKVQAFDKATDVAGTWYWNRYPGALSDTETHLYCYSWDKELLQSLEIKKKYVQGPDVRKYLQQVAEKHDLKKSYQFNTAVQSAHYNEADALWEVTTEYGD-----KYTARFLITALGLLSAPN--LPNIKGINQFKGELHHTSRWPDDVSFEGKRVGVIGTGSTG
>CHMO_Rhodococcus_sp
GAGFGGIYAVHKLHHE----LGLTTVGFDKADGPGGTWYWNRYPGALSDTESHLYRFSFDRDLLQESTWKTTYITQPEILEYLEDVVDRFDLRRHFKFGTEVTSALYLDDENLWEVTTDHGE-----VYRAKYVVNAVGLLSAIN--FPNLPGLDTFEGETIHTAAWPEGKSLAGRRVGVIGTGSTG
>CHMO_Arthobacter_sp
GAGFGGIYAVHKLANE----QGLTVVGFDKAGGPGGTWYWNRYPGALSDTESHVYRFSFDKDLLQDGTWKHTYVTQPEILEYLEGVVDRFDLRRHFRFGTEVKSAVYLEDEKLWEVTTDAGE-----VYRATYVVNAVGLLSAIN--LPKLPGMDTFEGEIIHTAAWPEGKSLAGRRVGVIGTGSTG
>CAMO_C.radicicola
GAGVAGIYSTYRLS-R----AGLNVQCIDTAGDVGGTWYWNTYPGAMSDTETYLYRYSWDKEDLRSYPWSNHYVYQPEILQYLRHVVERHDLRKYIRFDTEMQKAVWDDQRSIWVISCSGDL-----VIHTRYLVNCLGLLSKPN--YPDIKGISSFAGDLIHTAKWDHSVELQGKTVGIIGNGSTG
>BVMOAf3_A.fumigatus
GTGFSGIYALQSLL-K----LNLKVKAIDAASDVGGTWYWSRYPGAMSDSWSHLYRYSFDY----EYPLYRRYVSQPEMLAYLRHVVEKYDLRGHMQFNTDMTSAVWDEGTSTWRVSCKTGD-----VFHVRYLLTALGLLTKAN--YPDLPGLQTFRGEIRHTSAWDTDLDLKGKRVGLVGVGSSG
>Afla16_A.flavus
GAGFGGIYTLYSLV-K----EGLNVKAIDTAGDVGGTWYWNRYPGALSDTWSHLYRFLFDQEFLQTYPWKRWYLTQPEIMQYLRDVVERYHLRKHMQFNTKMQRAEWNDETKIWEVQCETGD-----VFHVRYLFTALGLLVKAS--YPDIPGMDTFKGEMNHTSAWNPDVELENKRVGVIGVGSSG
>Anig7_A.niger
GTGFSGIYTLYTLI-K----EGLAVQAIEKASDVGGTWYVNRYPGALSDSWGHVYRYAFDEELLQSHPVVRRYSTQPEILKYLKHVVEKHNLRNRIHFNREMVAARWDDTAKEWRIQCQTGD-----IYRARYLLTALGVLVKPK--TPHIPGLEDFKGQVVHTSAWDPSIRVENKRVGVIGVGSSG
>Afla17_A.flavus
GAGFGGIYQLYSLL-K----LGLTVKLVERAEGPGGTWYWNRYPGATSDTPSHLYRYSWDKEDLQSYSWSHNYLERKEVLAYLEHVVERHDLRRHMQFHTEVVSAIWNDDSCTWTVESSQG------SFTARYLITSLGIITEPN--WPNIPGRDQFQGSLYHTARWPDQYDLKGKRVGLIGNGSSG
>CHMO_Brevibacterium_sp
GAGFSGLAILHHLR-E----IGLDTQIVEATDGIGGTWWINRYPGVRTDSEFHYYSFSFSKEVRDEWTWTQRYPDGEEVCAYLNFIADRLDLRKDIQLNSRVNTARWNETEKYWDVIFEDGS-----SKRARFLISAMGALSQAI--FPAIDGIDEFNGAKYHTAAWPAGVDFTGKKVGVIGVGASG
>PAMO_T.fusca
GAGFSGLYALYRLR-E----LGRSVHVIETAGDVGGVWYWNRYPGARCDIESIEYCYSFSEEVLQEWNWTERYASQPEILRYINFVADKFDLRSGITFHTTVTAAAFDEATNTWTVDTNHGD-----RIRARYLIMASGQLSVPQ--LPNFPGLKDFAGNLYHTGNWPHPVDFSGQRVGVIGTGSSG
>CHMO_Bradyrhizobium_sp
GAGFAGMYMLHRLR-D----LGFSVRVYEQGGGVGGTWYWNRYPGARCDVESMQYSYSFSDDLQQEWDWSERYAPQPEILKYANHVADRFGLRVDIQFNTRVDRAAFDEAENIWRVTTSDGK-----TIITRFVVLATGCLSNAR--MPDINGLESFEGPVYHTGNWPHPVDFTGLRVGLIGTGSSG
>CHMO_R.palustris
GAGFAGLYLLHRLR-G----QGLSVRVFEQGSGVGGTWYWNRYPGARCDVESMQYSYSFSDELQQQWDWSERYAPQPEILAYANHVADRFDLRRDIQFDTRVESAVFDETARRWRVTTAGGE-----TSTAQFVVLATGCLSNAR--MPNIAGIADYEGKTYHTGHWPHPIDFTGQRVGVIGTGSSA
>CHMO_Afipia_sp
GAGFAGMYLLHKLR-G----LGLSTRVFEQGSGVGGTWYWNRYPGARCDIESMQYSYSFSNELQQEWEWTERFAAQPEILKYANHVADRFNLRPDIQFNTRVASTVFNEDTDRWTVTTDDGK-----RYGAQFVIMATGSLSNAR--TPDFKGLSSFKGKTYHTGQWPHGVDFTGLRVGIVGTGSSA
>CHMO_S.cellulosum
GAGFAGLYMLYRLR-Q----LGLSARVYEAGSGVGGTWFWNRYPGARCDIPSMDYSYSFSPELQQEWKWTERYATQPEILRYLEHVADRFELRRDIQLGTRVTAAAFDEGTGRWVLRTGDGA-----SVSAGFLIMATGCLSAAK--TPDLPGIERFQGERYHTSRWPHGVDLRGKRVGVLGTGSSG
>BVMO_S.cellulosum
GAGFAGLYMLYRLR-R----LGLSVRVYEAGGGVGGTWYWNRYPGARCDITSMDYSYSFSPELQQEWTWTERYATQPEILRYLEHVADRFELRAHIQLRTRVTAAAFDEAADRWVIRTDDGA-----SVSAGFLIMATGCLSAAK--VPDIEGLEAFGGERYHTSHWPHGVDFTGKRVGVIGTGSSG
>STMO_R.rhodochrous
GAGIAGLYAIHRFR-S----QGLTVRAFEAASGVGGVWYWNRYPGARCDVESIDYSYSFSPELEQEWNWSEKYATQPEILAYLEHVADRFDLRRDIRFDTRVTSAVLDEEGLRWTVRTDRGD-----EVSARFLVVAAGPLSNAN--TPAFDGLDRFTGDIVHTARWPHGVDFTGKRVGVIGTGSSG
>TrkA_A.vaga
GAGFAGLYMLHQVR-E----RGYSAKVFEVGGGVGGTWYWNRYPGARSDVESMQYSYSFNEELQQEWQWSERYASQSEILRYLNYVTDKLDLWKDIQLDTRVMSAIFDESSTKWTIRTNRGD-----QISAKFCVMATGCLSIPK--TPDIKGLDRFKGKCYSVSQWPHNINFSGHRVAVIGTGSSA
>BVMO_B.firmus
GAGFSGLYMLHRLR-E----AGFSTRVYEAGENVGGTWYWNRYPGARCDVESIYYNYTFSEELLKEWSWSAKYAEQPEILSYINYVADKFDLRRDVKFNTRVQSAQFDEKKNRWDVQLNNGE-----KVSAQYFITAVGCLSASN--VPKFKGLENFMGEWHHTGHWPHGVDFTGKRVGIIGTGSSG
>BVMO_B.fordii
GAGFSGLYMLHRLR-E----SGFSTRVYEAGDGVGGVWYWNRYPGARCDVESIYYNYTFSEELYKKWTWTSRYPEQPEILRYLNFVADTFDLRKDIQFNTRITAAHYDETKNRWDIQINDGT-----CVSAKYLISGVGCLSAAN--VPDFKGLDCFEGEWYHTGHWPQKVDFKGKRVGVIGTGSSG
>BVMO_Virgibacillus_sp
GAGFSGLYMLHRLR-K----AGYRTQVYEAGADVGGVWYWNRYPGARCDSESMYYNYTFSKELYKEWTWTDRFPQQEEILHYLNYVADKFNLRKGIQFNTRVTAAHYNEEQQLWHIYTDDDS-----HVTTTFFISGAGCLSTKN--VPNFKGLEHFKGAWYHTGNWPHNVDFTGKRVGVIGTGSSG
>PpBVMO_P.patens
GAGIAGLYQLYRLR-N----LGLRTHVLEAEKEVGGTWYLNKYPGARCDIKSIMYSYSFSPELEQEWNWSENYSNQPEILRYINHVADRFDLRKDITFNTRVTGALYNESSKRWEVHTDQGK-----TIRTQFLIMATGCLSTPK--QPEIPGIEKFQGSSYYTGRWPDPVDFTGKRVAVIGTGSSA
>CHMO_C.entotheonella
GAGFSGMYMLKSLR-DK---LGLKVRVYEAGDTVGGTWYWNRYPGARCDSDSYIYCFTFDKQLLQEWEWSERYPEQPEILRYLEHVAERHDLKRDMQFRTRVTGAEFDEQHDQWTVHTDSGE-----AVTARYLIAAVGSLSHTN--VPNFKGLENFQGQWYHTSRWPHGVDFTAKRVGVIGTGATA
>BVMO_H.turmenika
GAGFSGLYMLHRLR-DE---LGLSVKVIEKADDVGGTWYWNKYPGARCDSRSWFYCFSFDEEIRDEWQYSEKFPEQPEILEYQRFVADRLDLRRDIEFNTEVTSAAFDENAGVWNVETDDGS-----TISSQFFVPAVGNLSKPY--LPDFDGLESFGGEWYHTAKWPEGVDLSGKRVGLVGTGSTG
>BVMO_N.innermongolicus
GAGFSGLYLLHRLR-DE---FDLSVKVIEKADDVGGTWYWNRYPGARCDSESHVYCYSFNDEILEEWDWSERYPEQPEVLEYLRFVADHLDLRRDIDFEREVTSAVFDEAGGRWEITTDDGT-----QETARYFVSAVGCLSKPF--IPNFDGVDSFEGDWYHTGKWPHPVDFSDKRVAVIGTGATG
>BVMO_H.walsbyi
GAGFSGLYQLHRLR-DK---LGLSVKLIEKADDVGGTWYWNQYPGAQCDSESHIYCYSFNEDILEEWQWSERYPSQPEVLEYLRFVTDRLNLRENIEFDTAVTAASFDETESQWTISTDDES-----EISSQFFVTAVGCLSEPW--VPDFEKRDSFQGESYHTGRWPHGVEFTDKRIAVIGTGASG
>Ehux5_E.huxleyi
GNMLAGMYACHKFR-S----MGLSVRVFERGSSVGGTWYWNRYPGARCDLPSLEYSYSFDEALQQDWEWSEVYPSQEELERYANHVADRFDLRRSISFDTRVTSATYDPDACRWAVETDSGA-----RAVASHLILATGNLSTPQ--LPDIPGVEGFAGRTFHTGLWPSGVDFSGRRVGVIGTGSSG
>MEKMO_P.veronii
GAGVAGLYQLYRLR-E----MGLTVRAYDTASGVGGTWYWNRYPGARFDSQAEIYQYWFSEELYKSWQPTERFPAQPETEEWLNFVANRLNLKKDIQFNTRIASAHFCEDSGRWVVTTAAGE-----TINTQYLISCCGMLSAPL--SDRFPGQADFQGQIYHTGLWPKPVDFNGKRVAVVGTGATG
>ACMO_Gordonia_sp
GTGVAGLYELHMLR-E----QGLEVRAYDKASGVGGTWYWNRYPGARFDSEAYIYQYLFDEDLYKGWSWSQRFPGQEEIERWLNYVADSLDLRRDISLETEITSAVFDEDRNRWTLTTADGD-----TIDAQFLITCCGMLSAPM--KDLFPGQSDFGGQLVHTARWPKGIDFAGKRVGVIGNGATG
>CmBVMO_C.merolae
GAGVAGLYQLHKLR-S----AGLNALAVDTAEDVGGTWYWNCYPGAKFDSECYVYQYLFDEKLYKDWSWSERFPGQPEIERWLHYVTDRLGLRPYLRFCTTVTAAEYDEKRGRWIIKTDRGQ-----TYDARFLIGCCGMLSAPL--ENRFPGQERFRGRIFHTARWPRPIDLNGKRVGVVGVGATG
>Afla18_A.flavus
GAGLSGIYTLHQMN-T----FGLRAKVLEAASGPGGTWFWNRYPGARFDSESYSYGFSWSQEVLDEWSWSEHFAAQPETLRYCEFLVDKFNLRPGMQFNTRVKAAHYQEDTKSWLLTDERGQ-----QYSSRWLVTCMGILNEYT--LPNIPGVHDFAGQAIHTARWPHPVSFEGKRVGIIGTGATG
>Afla19_A.flavus
GAGLSGIYSLHEVR-KNL--PSLSVKVLEAGDGVGGTWFWNRYPGARFDSETISYQFSWDKELLQEWNWKDTFSAQPDTLEYIERVCEKHDLYKDIQFNTRIKSAHWQDAERTWLFVDEAGF-----HYRARFFISCLGVLSNPT--LPAIPGLKDFQGQSFHTSRWPKKRDFANKRIGVIGTGATG
>OTEMO_P.putida
GAGVTGIYQAFLIN-Q----AGMKVLGIEAGEDVGGTWYWNRYPGCRLDTESYAYGYFALKGIIPEWEWSENFASQPEMLRYVNRAADAMDVRKHYRFNTRVTAARYVENDRLWEVTLDNEE-----VVTCRFLISATGPLSASR--MPDIKGIDSFKGESFHSSRWPTGVDFTGKRVGVIGTGATG
>BVMOAf1_A.fumigatus
GAGFSGVRSLWELR-R----LGLTARCFDAGSDVGGTWWWNRYPGCRTDGEAWVYALKFLPELLEEWDFTERYPPQEEIQWYLSRVLDRYDLRKDIEFNTEVKSAHYSDHDSIWKITTASGK-----VATARYFLPATGITSIPK--EPPFPGLQSFKGEVYQTSTWPAEIEFENKRIGVIGTGSTG
>CPMO_Comamonas_sp
GAGFTGLYQLYHLR-K----LGYKVHLVDAGADIGGIWHWNCYPGARVDTHCQIYQYSIPE-LWQEFNWKELFPNWAQMREYFHFADKKLDLSKDISFNTRVQSAVFDEGTREWTVRSIGHQ-----PIQARFVIANLGFGASPS--TPNVDGIETFKGQWYHTALWPQGVNMAGKRVAIIGTGSSG
>Afla20_A.flavus
GSGFSGIYLLHKLRDE----LKLKVKIFEAESDIGGTWNNNRYPGARVDCPVPFYAYSLPE-VWQSWNWTELYPNQKEIKSYFDHVDRVLDVRKDCLFHSRVNEGTFDEATGRWTVWTTDGK-----VATAKYLLVAVGFASKSY--LPDWKGLDSFKGTIYHSAHWPEEISVKGKKVAVIGTGSTG
>Afla21_A.flavus
GAGFSGIFLLYQLR-K----LGYRCKIYETAPDLGGVWYWNTYPGARVDTESFVYQLSIPE-AWKDWDWKERFPGRDELQAYFHHLDKVLDIKKDVEFETRVVGAQFDRDSALWKVKTDNGK-----TTTSRFFLPCVGTVTKQY--VPDFPGLQSFQGEIYHSSAWPRGVDVKGKKLAVIGTGPSG
>Anig9_A.niger
GAGFSGIFMLYHLR-K----LGYSCRIYEAGSDLGGTWANHIYPGVRVDSESWVYQLSMPE-VWEDWSWSEVYPSGQELRRYFAHVDKKLHIKKDVDFRAKVVKAQYIREKSYWRTETEDGR-----ITQSQFLISCTGFASKSY--TPAFPGMEDFKGEIYHSEHWPKDVNIQGKKVAVIGTGSAG
>Afla22_A.flavus
GAGFGGIYSLYEMR-K----LGLKAVIYEAGNDIGGTWRWNCYPGAGVDSEVPEYQLSIPE-TWKDWTWSTNYPNYEDLRKYFDHVDKVLDIKKDCAFNSVVVGAHFHTVEGRWHIRTADGR-----TARAKYFIIAAGFAAKRY--IPEWPGIEKFKGIVHHSSFWPDKIDVRGKRCAIIGTGASG
>BVMO_P.strigosozonata
GAGFGGVYLLHKLRDE----YGMKVKVMEAGKDVGGIWHWNCYPGARVDSMVPVYELSIEK-LWKNWTWTEKYPGYAELREYFAHVDRELDIKKDVAFDSKVVRAQFDKTSQRWTVKLENGR-----TAYSRFFICATGFAAKRY--FPNWPGLERFKGIMHHSSFWPNGVDVTGKRVAVVGTGCTG
>BVMO_M.roreri
GAGFGGIYTLHQTR-N----LGFSVKIFESGSDLGGVWFWNRYPGARVDSDIPIYELSVPE-LWKDWSWSERYPNQAELCEYFQYMDSKLDLKKDIRFNSRVVSAHFDVTTDQWTVTTADGH-----EARSRFLVLCTGFASKIY--IPPIKGLDTFKGICHHSSQWPEDLDLQGKRVAVIGTGATG
>Afla23_A.flavus
GGGFGGCNALYRLR-E----MGLTTKLFEAGSGFGGVWHWNGYPGARVDSEMPAYQFNIPA-VYKDWHWSERFPGVEELRRYFEHVDRVLGLSKDTYFNTIVSECRFDSASRLWIVHTSTGI-----RATCKYLIAATGSSYKKY--FPEYPGLSQYKGQLVHSAAYP-NLDVTGKKVGIVGNGASG
>Umay4_U.maydis
GGGFAGIYHLYMLR-K----LGFKVHLYDAAPDFGGIWRLNCYPGARVDSEVPLYGLSFPE-VWKSWNFSCKYPEYKELRQYFHHLDEKLQLRKDCSFNHRVHSAHWDDASQQWTVAAGPSKDQT-VTTTAQHVIFCLGFAAKVN--IPQIPGMDKFKGQIIHTGEWD-AIDCTGKKVGIVGTGASG
>BVMO_C.puteana
GGGFTGTYNLYKLT-K----CGFRCKLIEKGSDFGGTWYWNRYPGARVDTYVPGYEFSLEE-VWKDWEWKDAYPSGEDLLTYFAHLDRKLGLRPHCLFNTTVKSAHWNEGTHSWDVVAEGNT----YKANSRYFILGVGNLAVPY--VPKIKGLDKFAGKWSHTARWPKGIEFQGKRVGLIGTGASG
>Odio1_O.dioica
GAGISGLAVGYFFK-K----FNFNFVIVERAQEIGGTWYLNRYPGAAVDVPSFLYQYSFFP----KTDWPQSFNTSTELYRYLKKFAKWAELEDNIRFKTSVDDCEWDDEQKLWKVRLSQNQ----SDEYFNWTFVCTGSFNEPN--KPKFENQKAFTGQIIHTGEWPENLSVVGKRVAVIGSGSSA
>Odio3_O.dioica
GAGISGLAVGYFFK-K----FNFNFVIVERAQEIGGTWFLNRYPGAAVDVPSFLYQYSFFP----KTDWPQSFNTSTELFRYLKKFAKWAELEDIIRFKTSVDDCEWDDEQKLWKVRLSQNQ----SDEYFNWTFVCTGSFNEPN--KPKFENQKAFTGQIIHTGEWPENMSVVGKRVAVIGSGSSA
>CPDMO_Pseudomonas_sp
GGGFGGLLAAVRLQ-QA---GVSDYVMVERAGDYGGTWYWNRYPGAQCDIESYVYMPLLEE---MGYIPTEKYAFGTEILEYSRSIGRKFGLYERTYFQTEVKDLSWDDEAARWRITTDRGD-----KFSARFVCMSTGPLQRPK--LPGIPGITSFKGHSFHTSRWDYSEGLKDKRVAIIGTGATS
>CDMO_R.ruber
GGGFSGLVTAARLR-ES---GVESVRIIDKAGDFGGVWYWNRYPGAMCDTAAMVYMPLLEE---TGYMPTEKYAHGPEILEHCQRIGKHYDLYDDALFHTEVTDLVWQEHDQRWRISTNRGD-----HFTAQFVGMGTGPLHVAQ--LPGIPGIESFRGKSFHTSRWDYDDKLADKRVAVIGTGATA
>BVMO_A.delicata
GGGYGGLIFAARLIDAGFR--TEDICLVDTAGGFGGTWYWNRYPGLMCDVESYIYMPLLEE---TGYTPKHKYSYGPELRAHAERIAAQWGIR--AQFRSQVKSQTWDESRRQWRVEIAEYRGRE-ITVYARFVMVTGGLLSVPH--VPKLPGLGEFAGQHFHTARWDYGARLQGKRVGIIGTGATA
>EthA_M.tuberculosis
GAGISGVSAAWHLQ-DRCP--TKSYAILEKRESMGGTWDLFRYPGIRSDSDMYTLGFRFRP-----WTGRQAIADGKPILEYVKSTAAMYGIDRHIRFHHKVISADWSTAENRWTVHIQSH-GTL-SALTCEFLFLCSGYYNYDEGYSPRFAGSEDFVGPIIHPQHWPEDLDYDAKNIVVIGSGATA
>Phod3_P.hodgsonii
GAGLSGIGAAYHLK-KHCP--GKTYAILEGREAIGGTWDLFRYPGIRSDSDMYTLGYSFKP-----WKAAKAIADGPSILNYVRETAREHDVDRHIRFKHMVKRASWSSETATWTVEAEHE-GQT-VRFSCGFLYMCSGYYRYSAGYTPDFAGTDRFKGRIVHPQHWPQDLDYAGKKVVVIGSGATA
>BVMO_Pleurocapsa_sp
GAGLSGVGAAYHLQ-TKCP--SKSYIILEGRDSMGGTWDLFRYPGVRSDSDMHTLGYNFKP-----WREAKVIADGSSILKYVRETAEENEIDKHIRYGYLVKKATWSSADATWTIETENQNGTT-VSFSCNFLLMCSGYYSYKKGYTPEFKNPHLFRGEIVHPQEWPETLDYRGKKVIVIGSGATA
>BVMO_R.castenholzii
GAGLSGICAAYYVQ-TRCP--TRSYAILESRDTMGGTWDLFRYPGVRSDSDMHTLGYSFRP-----WRGLKSMADGPSILRYIEETAQEYGIDHRIRFGYRVQRAAWSSAEARWSVDAIRMSGAP-ARFTCSFLFMCTGYYDYAQGYTPDWPDLDLFRGLVIHPQRWPTDLDYAGKRIIVIGSGATA
>BVMO_Roseiflexus_sp
GAGLSGICAAYYIQ-TYCP--SRTFTILESRDAIGGTWDLFRYPGVRSDSDMHTLGYSFRP-----WRGLKSMADGPSILRYIEETAREYGIYRKIHFGHRVLRAAWSSVDARWSVDAVRVSGTT-VRFTCTFLFMCTGYYNYDQGYTPDWPGVERFQGWIVHPQHWPNNLDYAGKRIVLIGSGATA
>Ehux1_E.huxleyi
GAGLSGIGAAHHLQ-ERCP--AKSFLLLEARHAIGGTWDLFRYPGVRSDSDMYTFGYRFRP-----WTDDVTMADGPSILSYIRETATEAGIDQKIRFGHRMVRAEWCSAEERWTVWAAREGGGQ-VKLTAKFLFNCSGYYKYDQGFTPPFPQLGDFGGRVVHPQHWPEDLDYAGKRVVVIGSGATA
>Ehux2_E.huxleyi
GAGLSGIGAAHHLQ-ERCP--AKSFLLLEARHAIGGTWDLFRYPGVRSDSDMYTFGYRFRP-----WTDDVTMADGPSILSYIRETATEAGIDQKIRFGHRMVRAEWCSAEERWTVWAAREGGGQ-VKLTAKFLFNCSGYYKYDQGFTPPFPQLGDFGGRVVHPQHWPEDLDYAGKRVVVIGSGATA
>Phod4_P.hodgsonii
GAGISGIGVAAHLS-KHSP--QRSFEIIERRESFGGTWDLFKYPGIRSDSDMSTFGFNFKP-----WQKANVLADGASIKGYVAEVVDEFKLKDKIHFNQRVRTANYDSSIKKWVVQIEDE-NQKLNTWVANFVIGCTGYYNYDQGYQPDYPGKNDFKGEFINPQFWPENLDYTGKKVVIIGSGATA
>BVMOAf2_A.fumigatus
GAGISGINAAYRIQ-SQLP--SHRYAILEARNAIGGTWDLFKYPGIRSDSDLFTFGFSWNP-----WNQDTPIAEGASISKYMRDTAAQYGIDKHIHFQHRLLAADWSSADNVWKLAVDHE-GES-KSYTARFVIFGTGYYNYHEPLAADVPGLSQFQGQVIHPQFWPQDLDYTDKKVVIIGSGATA
>Afla24_A.flavus
GAGISGINTAYRLQ-SQSP--KLRYTILEARNNLGGTWDLFKYPGIRSDSDLFTFGFSWHP-----WDHGNPIADGPSIVKYIDNAAETHGIKKHIRFEHRLLGADWSSAENTWSLSVEHE-GQS-KSFSARFIVFGTGYYDYHTPLQAEIPGLDQFQGQIIHPQFWPEDLDYSDKKVVIIGSGATA
>Afla25_A.flavus
GAGISGINAAHRLQ-TDFP--NYRFAILEARNNIGGTWDLFRYPGIRSDSDLYTFGFKWFP-----WNQSNPIAEGGDILRYLSDAATAHGIKQHIRLNHRVNAAKWDGHE--WSLEVQCE-NTS-EELNARFIIFATGYYDYHNPLEATIPGLQNFKGEVIHPQFWPAKFDALGKRIVVIGSGATA
>Afla26_A.flavus
GAGISGINFAYRLQ-ESHP--DLTYCILEERHEIGGTWSLFQYPGIRSDSDLFTFGFAWRP-----WTQKHSIAHGSLIREYLQESAEQEGIDQKIKFRHRVEKMDWSTCKKAWTVHVSTD-GEATVTLRTRFIMMATGYYDYHEPLETEIPGINRFQGTVIHPQFWPSNLDYTNKDIVIIGSGATA
>Afla27_A.flavus
GAGIAGINAAYRIQ-ALLP--QHRYVILEARETAGGTWDLFRYPGVRLDSDIHTFGFSWHP-----YDGDTNMMDGDSVFNYLNETAKQYGIDNHILFNHRVRRAAWSSADNLWNVTSTHL-DKE-VCIRATYVFFATGYFDHQEPLRAQIPGLDDFGGVIVHPQFWPANLDYLGKRIAVIGSGATA
>Afla28_A.flavus
GAGMAGINTAYRIQ-TILP--NCSYAVLEARGAAGGTWDLFRYPGVRLDTGIHTFGFPWQP-----YHTSKNMLDGSSIFEYINSTARAYKIEDHILFNHRLKTLNWDSQQSQWNLTAACQ-DQE-PRFIAKFVIFATGYYDYDRPLPAEIPGLSDYKGVVVHPQFWPEKIDYAGKRIAVIGSGSTA
>Umay1_U.maydis
GAGISGINAAYRLQ-DELP--DKKYLILETREKIGGTWDLFKYPGIRSDSDLHTFGYAFKE-----WTGAD-IAEGREILAYLNKVADDNGISQNIRFKTKVTNADWSSEERCWFVTATQD-GEQ-KQYRTRFLYTCTGYYDYDSALKADIPGIQNFKGKIVHPQFWDLEDDYRGKRVAVIGSGATA
>Ehux3_E.huxleyi
GCGISGISAAYHIS-KHCR--GTTFAVLERRAKLGGTWSFFKYPGIRTDSDVFSFGFGWKR-----WESDNIVAPAKDICQYLDDAVDEHGLRQHIRLNTDVVSASFSSATQRWTVTTGAGG-----TIVCRFLILTTGYYQYEKPHMPAFDGSDRFQGTFVHSQQWPESLDVAGKRVIVIGSGATA
>Ehux4_E.huxleyi
GCGISGISAAYHIS-KHCR--GTTFAVLERRAKLGGTWSFFKYPGIRTDSDVFSFGFGWKR-----WESDNIVAPAKDICQYLDDAVDEHGLRQHIRLNTDVVSASFSSATQRWTVTTGAGG-----TIVCRFLILTTGYYQYEKPHMPAFDGSDRFQGTFVHSQQWPESLDVAGKRVIVIGSGATA
