# Supplementary material for: The Origin and Evolution of Baeyer—Villiger Monooxygenases (BVMOs): An Ancestral Family of Flavin Monooxygenases
Source: PLoS One. 2015 Jul 10;10(7):e0132689. doi: 10.1371/journal.pone.0132689 (PMC4498894; doi:10.1371/journal.pone.0132689)
Supplement: S2 Dataset — (FASTA) [file pone.0132689.s002.fasta]

>NMO_H.salinarum_R1
GLGPFNLGLAALIEGSVPLDAAFLEQKPEFV--WHDGMLIEGTVPFLADLVTLADPTNPYSYLNYLREHDRLYEFYFYETFQIPRREYNDYCQWVAESLA---APRFSRRVVDITADA---TPANFRVTAVEDAPTHQYRARDLVVGVGS--RPYVPPAFRDLP--ADVFHTAAYREHRAAVCDADSVAVIGSGQSA
>NMO_N.pellirubrum
GLGPFNLGLAALLDGAADLEAVFLERDTEFA--WHEGMLIEGAVPFLADLVTMADPTSPHSFLNYARERDRLYEFYFYETFQIPRREYDDYLRWVADRLP---TTAFDREVTSVAYDPDPGDGGTFVVEARSTGRRYRYRADDLVMGVGS--RPALPAFARDHAGEAPLFHTADYLERRDEALERDAITVVGSGQSA
>NMORhbE_S.meliloti
GIGPFNLGLAALLSSHENLSNVFLERKPAFR--WHEGLILPGTVPFMADLVTMADPTHRLSFLNYLAVHDRLYKFYFYENFMIPRQEYDHYCRWASQQLS---ACRFGEEVVDVAHES---ASDSFIVESRSSGGKQQYRSRNIAIGVGT--APFLPKWAQIKT--APLMHSSEFGRRRLELSKRRRVTVIGSGQSA
>ALCA_B.bronchiseptica
GIGPFNLSLASLSAPLRGVRTLFLDKKSGFD--WHPGMLIETSNPFLADLVSLADPRSEYSYLNYCKLTNRIYSYYMRENHYLSRAEYTRYCQWVAARLP---NLRFGCDVQGVLHDP---ESHSYLVTGQHSGQRFMFRCRKLVLGLGS--QPYLPACCDRRA--APFIHSADYLRHKYE-LQGRSITIVGSGQSA
>NMO_P.hodgsonii
-------------------------------------------VPFMADLVSMVDPTSPFSFLNYLKAQQRLYKFYFLEHPHIPRKEYNHYCQWVADQIE---HIQYSSVVTEIVP-----KSYGFEVLVFQAGIYQRYRCRNIVLGAGN--VPYIPQCMQTLIYP-RCKHSAHYLEHQPKNLQG-NVVVLGSGQSA
>FMOH_R.jostii
GAGPSNLSVAALSAPVGRLRCKFLDRQPTQR--WYPGLMLSAAVSHLKDLVTLVDPTSRYTFLNFLARTGRLHRFASLHTPLIARREYESYLRWVSDQLD---EVQFGCAVEEVTF-----DGQAFRVESTRGT----YAAQHLSIGVGP--RPYVPELATGTL--GDVFHSSDFGYHTDS-LAGRDVVVVGGGQSG
>YLucD_E.coli
GTGPFNLSIAALSHQIGELDCLFFDEHPHFS--WHPGMLVPDCTVFLKDLVSAVAPTNPYSFVNYLVKHKKFYRFLTSRLRTVSREEFSDYLRWAAEDMN---NLYFSHTVENIDFDK---KRRLFLVQTSQGE----YFARNICLGTGK--QPYLPPCVKHMT---SCFHASEMNLRRPD-LSGKRITVVGGGQSG
>NMO_Mesorhizobium_sp
GVGPFHLSLAAHLDAIPAAKAHFFDDKPAFD--WHPGMMLEGVTSFMKDLVTATLPTSPWTFASYLVSQKRFYEFLNADFDAIPRREFARYLAWVAGNLD---NLRFGRPVREVRF-----EDGLFHIRLDDDA----CMARNLSLGVGL--KPNIPAWGQVAH--GSCFHTSEAAYRLEG-LKGRRIVVVGGGQSG
>NMO_R.jostii
GFGPANLALAIAIEEHERISAQFFEKQDRFG--WHPGMLLDGAIAFPKDLVTFRNPRSAFTFFNYLFDQGRLVDFVNHQTFFPTRHEFHDYLQWAARRVD--ADVRYGTAVETVRG-----DDGVFEVRTADGS----VIARNVVMGAGL--RERIPEWA----PSARCFHNHQFLFRLGE-MPAPRFVVLGAGQSA
>NMO_P.aeruginosa
GFGPSNIALAIALQERGALEVLFLDKQGDYR--WHGNTLVSQSISFLKDLVSLRNPTSPYSFVNYLHKHDRLVDFINLGTFYPCRMEFNDYLRWVASHFQ--EQSRYGEEVLRIEP-----SAGQLRVISRNDGEELVRTTRALVVSPGG--TPRIPQVFRALKGDGRVFHHSQYLEHMAK-QPCSKIAIIGGGQSA
>NMO_L.vexillifer
GFGPSNLALAIALEELRALDALFIEKQQDYR--WHGETLATQSISFLKDLVSLRNPTSPYSFVNYLHQKQRLADFINLGTFYPCRLEYNDYLRWAAEHFA--TQAVYGEEVLRIEP-----TQGRLRLVSRDEGREYTRRARSVVVGSGG--TPKIPETFAAFKNDPRVFHHSRYLSSLSQ-LPCNRIAVIGSGQSA
>NMOSidA_A.fumigatus
GFGPASLAIAIALHDAAQPKICFLERQKQFA--WHSGMLVPGSISFIKDLATLRDPRSSFTFLNYLHQKGRLIHFTNLSTFLPARLEFEDYMRWCAQQFS--DVVAYGEEVVEVIPDP---SSSVFTVRSRNTGEISARRTRKVVIAIGG--TAKMPSGL----QDPRIIHSSKYCTTLPALLKDKNIAVLGSGQSA
>SID1_U.maydis
------LRESSEANE-TNFKAHFLEKRGHFA--WHPALLLPGSVSPLKDLVTLRDPASTYSFYNYLHSHGRLARYINKEQGVPSRREWTSYLAWAARRMN--QAVSYGQDVISIEPDARPASAQEYQVRIRDTGHIVNRYARNLSVAVGG--VPKLPPAFEQQRHSPRLVHSGFYIPSMLK-LEPERLAVIGAGQSS
>FMO_N.moolapensis
GGGQGGIALGARLRQ-LGVPTIIVEKNDRPGDSWRNR----------YKGLALHDPVWYDHLPYIKF--------PDNWPVFSPKDKLGDWLEMYTRVMELNY--WSKTEATNARYDE---EAGTWEIEVNRDGEELVLRPQELVMATGMSGKPNVPDLSGEERFNGEVHHSSEHP-GPDEKYEGKSVVVVGSNNSA
>FMOG_R.jostii
GAGQGGLALAARLGQ-LGVDTLLVERNDRIGDSWRKR----------YHSLVLHDPVWYDHLPYLNF--------PDHWPVFTPKDKLANWFEFYADAMELNV--WTGTEFTGGSYDD---ATGEWTVTVARDGSTRTLHPRHVVLATGMSGVPNIPRIAGADTFEGTIEHSSWFV-GGRE-MQGKKALVVGCCNSG
>FMO1_P.patents
GGGPSGLAAAACLKM-KGVPSLIIEKSDGIGSLWKYK---------AYDRLHLHIPKQFCELPYYPF--------PEEYPLYPNRKQFVDYLENYFQHFDMRA--KFETKVKTASYDP---RLSCWKVDTQPSGCVTEYRARWLIVASGENAEPYTPDLSGLRDFKGPVLHSSTYK-TGAD-YEGQRVLVVGCGNSG
>FMO2_P.patents
GAGPSGLATAACLKK-LGVHVLILEKSSCIASLWQTK---------TYDRLHLHLPKQFCELPHSPF--------PVDFPTYPTRHQFVEYLQEYAARFKLQP--LFNHSVDLANFDS---RSGLWHVHVTCAGPDREFRARWLVVASGENAEPVIPSFKGSKEFRGKIFHSSRYR-NGTE-YEGKKVLVVGCGNTG
>FMO1_O.sativa
GAGPSGLAVAASLRE-QGVPFTMLERADCIASLWQKR---------TYDRLKLHLPKQFCELPRMAF--------PAHYPEYPTRRQFIDYLEDYAAAFDINP--LFGHTVLSARYDE---TSGLWRVRASSSAAEMEYIGSWLVVATGENAESVVPDIPGIDGFGGEVVHVADYK-SGEA-YRGKRVLVVGCGNSG
>YUCCA_A.thaliana
GAGPSGLATSACLSS-RGVPSLILERSDSIASLWKSK---------TYDRLRLHLPKHFCRLPLLDF--------PEYYPKYPSKNEFLAYLESYASHFRIAP--RFNKNVQNAAYDS---SSGFWRVKTHD---NTEYLSKWLIVATGENADPYFPEIPGRKKFSGKIVHASEYK-SGEE-FRRQKVLVVGCGNSG
>YUCCA_R.communis
GAGPSGLAAAACLSQ-HGVPSLILEKSDCIASLWQTK---------TYDRLKLHLPKQFCQLPLLGF--------PDNFPKYPTKHQFISYMESYALHFSIKP--KFNQAVQKAEFDS---INGFWRVYTQD----QQYISSWLIVATGENAEPVIPEIPGMEKFSGPVVHTSVYK-SGSE-FKNQRVLVVGCGNSG
>YUCCA_T.cacao
GAGPSGLATSACLTQ-QGVPSLILEKSDCIAALWQHR---------TYDRLKLHLPKQFCELPLLGF--------PENFPKYPTKHQFISYMESYASHFSILP--RFKQAVQSAEFDH---VLGFWRVKTQD----CEYISRWLIVATGENAEPVIPDISGIDKFNGPVVHTSLYK-SGSE-FRNQRVLVIGCGNSG
>YUCCA4_C.sativus
GAGPSGLAAAACLSH-NQTPSLILEKSDCIASLWQYR---------TYDRLKLHLPKQFCELPLMGF--------PENFPKYPSKDQFISYMESYASHFSIHP--RFNQTVLAAEFDS---VSGFWKVSTQD----SQYISRWIIVATGENAEPVIPEIVGIERFARTVVHTSMYK-SGSE-FKNQRVLVVGCGNSG
>YUCCA2_F.ananassa
GAGPSGLAVAACLSN-HGVPSLILEKSNCIASLWQHK---------TYDRLKLHLPKQFCQLPLMGS--------PEDFPKYPTKQQFINYMESYASHFSIKP--SFNQAVQNAAFDS---ASGHWRVQTQD----FEYISRWLIVATGENAEPVIPDIHGIDKFKGLIRHTSLYK-TGKD-FRNQRVLVIGCGNSG
>FMO2_O.sativa
GAGPSGLATAACLGQ-LSIPYVIIEREDCTASLWRKH---------TYDRLKLHLAKEFCEMPHMPY--------PEDTPTYIPKIQFLRYMDDYVEHFNICP--KFNSSVESCLYDD---VQKYWVVTTHDNGMVSKYAARFLVVASGENSAGNIPSIPGLEDFSGHVIHSSSFR-SADS-YAAQRVLVVGCGNSG
>FMOA_R.jostii
GAGTSGVAAAVALAD-RGINPLLIDRADQVGSSWHSR----------YDRLRLNTGRQFSHLPNRPY--------PKGTPTFPTREQVIEHLERHARADGIEL--RLGCPVERLD--L---TDGHWRLTTAAGS----VDAAEVVVATGFDHEPFVPDWPGRGDWRGALVHSSQYR-NPSQ-YNGKRVLVVGAGCSG
>FMO_Mesorhizobium_sp.
GAGPAGLAVAACLRQ-AGVDFTLLEREQQAAPAWRRH----------YERVHLHTTKRYSSLPFVPF--------PKHYPRYVPRDLFVEYLDAYAQRFDLRP--RFGETVRTIGR-----KGRSWSVEATSGT----VRASHVVIASGYNAEPLMPVFAGAGTFKGKSLHSADYR-NNTP-FAGQSVLVVGMGNTG
>FMO_B.sordidicola
GAGPAGLAVAACLKK-RGASCIIVDRASEVGSSWRHH----------YDRLHLHSDRDRSALPYLPF--------PAGTPRYPSREQVIGYLELYARHFELAP--HFNEEVRTVRP-----CDRGWIATTTAGV----YHSRRVVVATGYNAVPYLPQWRGQERFRGRMLHSSEYR-NGES-FRGQSVLVVGFGNSG
>FMO_Spirosoma_luteum
GAGPAGLAMAGQLAH-RGLPFTVLEASEHIGFSWRNH----------YDRLHLHTVKQYSALPHLPY--------PDVYPTYVSRLQLVEYMEQYAEWFGIKP--LFNQTVTHIQPNP---ADGTWRVQTQTDT----FTAERVIVATGYNRVPYKPELPGQRTFRGIIWHSHEYR-NGAP-FRNENVLVVGMGNTG
>FMO_F.aestuarina
--------MAGQLAY-RKWPFTLLEASDKVGVAWRNH----------YDRLHLHTVKEHSALPFLPF--------PADYPTYVSRAELVTYLEQYAHHFGIQP--RFNQVVTSIERTRGGTQPGRWTVQTTTDT----FIADQLVVATGYNRVPNEPQLPGLSTFKGDVIHSRTYR-NGDP-FRGKQVLVVGMGNTG
>FMO_Streptomyces_sp
GAGPGGLAVAAALRG-RGVPAVVVEKADKVGDSWRGH----------YDRLHLHTTRRLSSLPGLRM--------PRRFGRWVRRDDVVAYLEKYAEFHELDV--LTGVAVERVEALP---DGGGWRVRAGGGR----LEGRAVVVATGFNHTPYVPGWPGLDAHGGEVLHAGAYR-AAEP-FRGKDVLVVGVGNTG
>FMO2_P.hodgsonii
GAGVSGLVSLKCCVD-EGLEPTCFEKTEDIGGLWRFKENVDDGRASIYQSVISNTSKEMSCFSDFPM--------PEDFPNFLHNSKLLEYFRIFAKKFDLLKYIQFQTTVLSVKKHPDFASSGQWVVVTENNGKEQSAVFDGVMVCSGHHILPHLPSFPGIQKFKGQYFHSRQYK-HPEG-FEKKRILVIGIGNSA
>FMO2-2_B.taurus
GAGVSGLASLKCCVD-EGLEPTCFERTEDIGGLWRFKENVEDGRASIYQSVISNTSKEMSCFSDFPM--------PEDFPNFLHNSKLLEYFRIFAKKFDLLKYIQFQTTVLSVKKHPDFASSGQWVVVTKNNGKEQSAVFDGVMVCSGHHILPHLPSFPGIQKFKGQYFHSRQYK-HPEG-FEKKRILVIGIGNSA
>FMO2_H.sapiens
GAGVSGLISLKCCVD-EGLEPTCFERTEDIGGVWRFKENVEDGRASIYQSVVTNTSKEMSCFSDFPM--------PEDFPNFLHNSKLLEYFRIFAKKFDLLKYIQFQTTVLSVRKCPDFSSSGQWKVVTQSNGKEQSAVFDAVMVCSGHHILPHIPSFPGMERFKGQYFHSRQYK-HPDG-FEGKRILVIGMGNSG
>FMO2-3_P.tigris
GAGVSGLVSLKCCVD-EGLEPTCFERTEDIGGLWRFKENVEDGRASIYQSVISNTSKEMSCFSDFPM--------PEDFPNFLHNSKLLEYFRIFAREFDLLKYIQFQTTVLSVRKHPDFSSSGQWEVVTESNGKKQSAVFDAVMVCSGHHILPHIPSFPGIEKFKGQYFHSRQYK-HPEG-FEGKHILVIGLGNSA
>FMO5_O.cuniculus
GAGASGLACIKCCLE-EGLEPVCFERTDDIGGLWRFQESPDEGRASIYKSVIINTSKEMMCFSDYPI--------PDHFPNFMHNSQVLEYFRMYAKEFGLLKYIQFKTTVCSVKKRPDFSTSGQWEVLTECEGKKESAVFDGVLVCTGHHTSAHLPSFPGIEKFKGQYLHSRDYK-NPEK-FTGKRVIVIGIGNSG
>FMO6_P.hodgsonii
GAGVSGLASIRCCLE-EGLEPTCFERSNEVGGLWEFSDHSEEGRASIYKSVFTNSSKEMMCFPDFPY--------PDNYPNYMHQSKVQDYIKTFAQKKNLLRYIQFETLVTSIKKCPNFLITGQWEIVSEKDEKQESTIFDAVMICSGHHVYPNLPSFPGLDRFQGYYFHSRDYK-GPEV-YKGKRVLVIGLGNSG
>FMO6-X1_B.taurus
GAGVSGLASIRCCLE-EGLEPICFERSNEVGGLWEFSDHSEEGRASIYKSVFTNSSKEMMCFPDFPY--------PDDYPNYMHQSKVQDYIKTFAQKKNLLRYIQFETLVTSIKKCPNFLITGQWEVVSEKDEKQESTIFDAVMICSGHHVYPNLPSFPGLDRFQGHYLHSRDYK-GPEV-YKGKRVLVIGLGNSG
>FMO3_S.crofa
GAGISGLASIRSCLE-EGLEPTCFERGEDVGGLWKFSDHAEEGRASIYRSVFTNSSKEMTCFPDFPF--------PDDFPNFMHNSKLQEYITAFAKEKNLLKYIQFKTLVSRVNKHPDFSITGQWDVTTEKDGQKESVVFDAVMICSGHHVYPNLPSFPGLKLFKGKCFHSWDYK-EPGL-FKGKRVLVIGLGNSG
>FMO3_H.sapiens
GAGVSGLASIRSCLE-EGLEPTCFEKSNDIGGLWKFSDHAEEGRASIYKSVFSNSSKEMMCFPDFPF--------PDDFPNFMHNSKIQEYIIAFAKEKNLLKYIQFKTFVSSVNKHPDFATTGQWDVTTERDGKKESAVFDAVMVCSGHHVYPNLPSFPGLNHFKGKCFHSRDYK-EPGV-FNGKRVLVVGLGNSG
>FMORabliv_Rabbit
GAGISGLASIRSCLE-EGLEPTCFEMSDDIGGLWKFSDHAEEGRASIYQSVFTNSSKEMMCFPDFPF--------PPDFPNNMHNSKLQEYITTFAREKNLLKYIQFKTLVSSIKKHPDFSVTGQWYVATCRNGKKETAVFDAVMICSGHHVYPNLPSFPGLKHFKGKSFRQREYK-EPGI-FKGKRVLVIGLGNSG
>FMO3_O.princeps
GAGVSGLASIRSCLE-EGLEPTCFEMSDDIGGLWKFSEHAEDGRASIYQSVFTNSSKEMMCFPDFPY--------PDDFPNFMHNSKLQEYITAFAREKNLLKYIQFKTLVCSINKHPDFSKTGQWCVTTERDGRKESAVFDAVMICSGHHVYPNLPSFPGLKNFKGKCFHSRDYK-EPGI-FKGKRVLVVGLGNSG
>FMO1_R.norvegicus
GAGVSGLASIKCCLE-EGLEPTCFERSCDLGGLWRFTEHVEEGRASLYNSVVSNSSKEMSCYSDFPF--------PEDYPNFVPNSLFLEYLQLYATQFNLLRCIYFNTKVCSITKRPDFAVSGQWEVVTVCQGKQSSDTFAAVMVCTGFLTNPHLPSFPGIQTFKGQYFHSRQYK-HPDV-FKDKRVLVVGMGNSG
>FMO2_X.laevis
GAGASGLTAIKCCLD-EGLEPTCFERSDDIGGVWRFTEHVENGRASIYESLVSNTSKEMMCYSDFPM--------PDTFPNFLNHTKMMDYYRMYAETFNLLKYIQFKTLVCNIRKHPSFQSTGQWEVTLDKDGKQQTSTFNFVMICTGHYSDPYYPSFPSIQQFQGQYFHSRDFK-RSDG-YKGKKVLIIGTGSSA
>FMO5_O.princeps
GAGVSGLGAIKCCLE-EGLEPVCFEKSNDIGGLWKYKQTTENGSIGIYKSLTCNTSKEMMAFSDYPF--------PDHYPNYLHNTKIMEYLRLYANHFHLLEHIQFLSKVRSVRKSSDFATSGKWDVVVETDQEWKTYVFDGIMVCSGYYTDQCLPDFPGIKNFKGDYLHTWAYR-TPDS-FSGKRVVVVGIGNSG
>FMO5_J.jaucus
GSGVSGLGAIKSCLE-EGLQPVCFEKSNDIGGLWRYEEVPESGSPGIYKSLTCNTSKEMTAFSDYPF--------PDHYPNYMHNTRMMEYLRMYARHFGLMNHIQFQSKVCSVRRCSDFSSSGQWEVVVESDGKQKTHIFDGVMICSGHYNKKNLPDFSGIQRFQGRYLHSWEYK-HPDS-FVGKRVLVIGIGNSG
>FMO5_M.ochrogaster
GAGVSGLGAIKSCLE-AELEPTCFEKSNDIGGLWKYKEIPENGRLGIYKSLTCNTSKEMTAFSDYPI--------PDHYPNYMHNSKLMEYLRMYAKHFGLMKHIQFQTKVCTVRKRPDFSSSGQWDVVVEADGVQKTYIFDGIMVCSGHYTEKHIPDFAGITQFQGRYFHTWEYK-HPGN-LEGKRVVVVGIGNSG
>FMO4_P.hodgsonii
GAGVSGLSSIKCCLD-EHLEPICFERSNDIGGLWKFTETSKDGMTRVYKSLVTNVCKEMSCYSDFPF--------QEDYPNFMNQEKFWNYLKEFAEHFDLLKYIQFKTTVCSITKRPDFSETGQWDVVTETEGRQDRAVFDAVMVCTGHFLNPHLPSFPGIHRFKGQILHSQEYK-MPAG-FQGKRVLVIGLGNTG
>FMO4_O.aries
GAGVSGLSSIKCCLD-EHLEPVCFERSNDIGGLWKFTETSKDGMTRVYKSLVTNVCKEMSCYSDFPF--------QEDYPNFMNQEKFWNYLKEFAEHFDLLKYIQFKTTVCSITKRPDFSETGQWDVVTETEGRRDRAVFDAVMVCTGHFLNPRLPSFPGIHRFKGQILHSQEYK-MPAG-FQGKRVLVIGLGNTG
>FMO5_C.gigas
GAGVSGLAATKHCLE-EGLEPICFEKDDDVGGLWNYHDVPKDGYPSLYNSCSINTSKEMTCYSDFPI--------PKEFPNFMAHKHFKSYLKLYAENFGLLKYIKFKHEVVLIEKADDFEDSGDWVVTTKNSGKVEKRKVNCVMVCNGHLHEPNIPNFKGLDKFKGRVLHTHDYK-DFHG-YEGKRVLIIGVGNSA
>FMO4_H.vulgaris
GAGLSGLAAAKCMLD-AGFKVICYDENESVGGKWN-----KDNNDYIPRSIITNVPKTSMCFSDFP---------PNNYPLFMSAENFYKYLNSYSDHFNLQSVIKFGCSVLKVEPEEALLADTKWKVTIKPCCPSEVKLFDIVLVCSGFYKKPYIPIKQVLSEFKGEIIHSRNFK-DSSQ-YKNKRIIVYGLGNTG
>YUCCA_Tetraselmis_sp
GGGLAGICCARNLIA-VGIEPIIFDMNPKLGGMWNFNPDPNVG--YMYQSCCVNSNKQSMEFPDHPF--------SEDEPDYPRHTGIIKYLDTYSDKFDLYRYFAPRTRIIDASEH----APGAWTVTYESDGERDYVKVDAVIACTGQTTKPFIPEYPGCDVFKGEIMHASRFR-SASK-FAGQNVLVVGLGTTG
>FMOGS-OX1_A.thaliana
GAGAAGLVTARELRR-EGHTVVVFDREKQVGGLWNYSSKADSDHTSIYESLRTNLPRECMGFTDFPF-VPRIHDISRDSRRYPSHREVLAYLQDFAREFKIEEMVRFETEVVCVEP-----VNGKWSVRSKNVGFAAHEIFDAVVVCSGHFTEPNVAHIPGIKSWPGKQIHSHNYR-VPGP-FNNEVVVVIGNYASG
>FMOGS-OX7_A.thaliana
GAGAAGLVAARELRR-EGHSVVVFERGNHIGGVWAYTPNVEPDHSSLYSSLRTIIPQECMGFTDFPF-STRLENGSRDPRRHPGHSEVLAYLRDFVREFKIEEMIRFETEVVRVEQGE---NPKKWRVKSRNFGDISDEIYDAVVVCNGHYTEPRHALIPGIDTWPGKQIHSHNYR-VPEQ-VKDQVVVVIGSSVSG
>FMO2_H.vulgaris
GAGWSGLLACKYAKE-ENLKVRVLETRDDLGGVWNFSPDPN--VVTVMKNTCTTSSSSVTEISDFPM--------PSKIGNFPKHSDIWEYLNSYAKKHDLRKNIHFSCRVSKIFK-----ENGVWIICTELNF----YYAKNLMICTGVHQKANRKEETLFKNYTGELLHSGCLK-ERKE-HQDLRIMVLGGGETS
>HAPMO_P.fluorescens
GAGESGMIAALRFKQ-AGVPFVIYEKGNDVGGTWREN---------TYPGCRVDINSFWYSFSFAR---------GIWDDCFAPAPQVFAYMQAVAREHGLYEHIRFNTEVSDAHWDE---STQRWQLLYRDSEGQTQVDSNVVVFAVGQLNRPMIPAIPGIETFKGPMFHSAQWD-HDVD-WSGKRVGVIGTGASA
>HAPMO_P.putida
GAGVSGMIAALRFKQ-AGVPFVVYEKGTDVGGTWREN---------TYPGCRIDINSFFYSFSFAR---------STWDDCFAPGPQVFSYMQAVARDKGLYDHIQFNTEVTDAHWDE---DRQRWQLLCRDSAGQTRVDSNVVVFAVGQLNRPMIPAIPGKETFQGPAFHSAQWD-HNVD-WSGKRVAVIGTGASA
>BVMO_H.vulgaris
GAGFSGICAAIKLKK-ENIKFIIFEAALDLGGTWLHN---------VYPGCACDVVAHLYSFSFYPN--------PNWKTQFASQSEILQYLKSVCDFYDIRQYMRFNTAVQKCYFDS---KTQQWKVTTSGNEE---FMCNFVISGAGVLHVPKTPVLKGCDLFKGESFHSAKWN-KECN-LEGKSVAVIGTGASA
>BVMOAPar_A.parasiticus
GTGISGILMAYQIQKQPNVEHVLYEKNADVGGTWLEN---------RYPMAGCDVPSHAYTYPFAPN--------PDWPRYFSYAPDIWNYLDRVCKVFDLRRYMVFHTEVVGCYWNE---DRGEWTVRLRQGGSEPRDHCHILVHASGVFNNPQWPQIPGLHDFQGRVIHTARWPDDESQ-WKHDRVAVIGSGASS
>Afla10_A.flavus
GAGFSGLLMAHKIQHREYVTHTIFEMRKDIGGTWLVN---------DYPGVQCDVPAHIYAFPFDPN--------PNWTKFYASGPEIQAYIKNTVAKWNLDRDVQLNTRVVGARWNE---NDGVWKVTVERDGVQRDEFAEILISGQGVLCHPSWPTIPGLRQFKGKVVHSAEWD-HGFD-YSHKRIAVIGNGSSG
>BVMO_H.vulgare
GAGFSGLLIAHKFQHRDIVEHKLFEARKDVGGTWLVN---------TYPGVQCDVPSHIYAFPFAPN--------PDWDRFYASGPAIQNYIKQTVKEWNLDRDLYLNTRVIAAQWQE---AAGEWKVTVENEGKQRDEYCDILISGQGVLVNPSWPNVPGLSDFKGHVTHSADWD-HNYD-YSNKRIAVIGNGSSG
>EthA_M.tuberculosis
GAGISGVSAAWHLQDRPTKSYAILEKRESMGGTWDLF---------RYPGIRSDSDMYTLGFRFRP---------WTGRQAIADGKPILEYVKSTAAMYGIDRHIRFHHKVISADWST---AENRWTVHIQSHGTLSALTCEFLFLCSGYYNEGYSPRFAGSEDFVGPIIHPQHWP-EDLD-YDAKNIVVIGSGATA
>Ehux1_E.huxleyi
GAGLSGIGAAHHLQERPAKSFLLLEARHAIGGTWDLF---------RYPGVRSDSDMYTFGYRFRP---------WTDDVTMADGPSILSYIRETATEAGIDQKIRFGHRMVRAEWCS---AEERWTVWAAREGPSPVLTAKFLFNCSGYYKQGFTPPFPQLGDFGGRVVHPQHWP-EDLD-YAGKRVVVIGSGATA
>Ehux2_E.huxleyi
GAGLSGIGAAHHLQERPAKSFLLLEARHAIGGTWDLF---------RYPGVRSDSDMYTFGYRFRP---------WTDDVTMADGPSILSYIRETATEAGIDQKIRFGHRMVRAEWCS---AEERWTVWAAREGPSPVLTAKFLFNCSGYYKQGFTPPFPQLGDFGGRVVHPQHWP-EDLD-YAGKRVVVIGSGATA
>BVMOAf2_A.fumigatus
GAGISGINAAYRIQSQPSHRYAILEARNAIGGTWDLF---------KYPGIRSDSDLFTFGFSWNP---------WNQDTPIAEGASISKYMRDTAAQYGIDKHIHFQHRLLAADWSS---ADNVWKLAVDHEGESKSYTARFVIFGTGYYNEPLAADVPGLSQFQGQVIHPQFWP-QDLD-YTDKKVVIIGSGATA
>Umay1_U.maydis
GAGISGINAAYRLQDEPDKKYLILETREKIGGTWDLF---------KYPGIRSDSDLHTFGYAFKE---------WT-GADIAEGREILAYLNKVADDNGISQNIRFKTKVTNADWSS---EERCWFVTATQDGEQKQYRTRFLYTCTGYYDSALKADIPGIQNFKGKIVHPQFWDLKEDD-YRGKRVAVIGSGATA
>Ehux3_E.huxleyi
GCGISGISAAYHISKHRGTTFAVLERRAKLGGTWSFF---------KYPGIRTDSDVFSFGFGWKR---------WESDNIVAPAKDICQYLDDAVDEHGLRQHIRLNTDVVSASFSS---ATQRWTVTTGAGGT---IVCRFLILTTGYYQKPHMPAFDGSDRFQGTFVHSQQWP-ESLD-VAGKRVIVIGSGATA
>Ehux4_E.huxleyi
GCGISGISAAYHISKHRGTTFAVLERRAKLGGTWSFF---------KYPGIRTDSDVFSFGFGWKR---------WESDNIVAPAKDICQYLDDAVDEHGLRQHIRLNTDVVSASFSS---ATQRWTVTTGAGGT---IVCRFLILTTGYYQKPHMPAFDGSDRFQGTFVHSQQWP-ESLD-VAGKRVIVIGSGATA
>CHMO_Acinetobacter_sp
GGGFGGLYAVKKLRDELELKVQAFDKATDVAGTWYWN---------RYPGALSDTETHLYCYSWDKE----LLQSLEIKKKYVQGPDVRKYLQQVAEKHDLKKSYQFNTAVQSAHYNE---ADALWEVTTEYGDK---YTARFLITALGLLSAPNLPNIKGINQFKGELHHTSRWP-DDVS-FEGKRVGVIGTGSTG
>CHMO_Rhodococcus_sp
GAGFGGIYAVHKLHHELGLTTVGFDKADGPGGTWYWN---------RYPGALSDTESHLYRFSFDRD----LLQESTWKTTYITQPEILEYLEDVVDRFDLRRHFKFGTEVTSALYLD---DENLWEVTTDHGEV---YRAKYVVNAVGLLSAINFPNLPGLDTFEGETIHTAAWP-EGKS-LAGRRVGVIGTGSTG
>CHMO_Arthobacter_sp
GAGFGGIYAVHKLANEQGLTVVGFDKAGGPGGTWYWN---------RYPGALSDTESHVYRFSFDKD----LLQDGTWKHTYVTQPEILEYLEGVVDRFDLRRHFRFGTEVKSAVYLE---DEKLWEVTTDAGEV---YRATYVVNAVGLLSAINLPKLPGMDTFEGEIIHTAAWP-EGKS-LAGRRVGVIGTGSTG
>CAMO_C.radicicola
GAGVAGIYSTYRLSR-AGLNVQCIDTAGDVGGTWYWN---------TYPGAMSDTETYLYRYSWDKE----DLRSYPWSNHYVYQPEILQYLRHVVERHDLRKYIRFDTEMQKAVWDD---QRSIWVISCSGDLV---IHTRYLVNCLGLLSKPNYPDIKGISSFAGDLIHTAKWDH-SVE-LQGKTVGIIGNGSTG
>CHMO_Brevibacterium_sp
GAGFSGLAILHHLRE-IGLDTQIVEATDGIGGTWWIN---------RYPGVRTDSEFHYYSFSFSKE----VRDEWTWTQRYPDGEEVCAYLNFIADRLDLRKDIQLNSRVNTARWNE---TEKYWDVIFEDGSS---KRARFLISAMGALSQAIFPAIDGIDEFNGAKYHTAAWPADGVD-FTGKKVGVIGVGASG
>BVMO_H.turmenika
GAGFSGLYMLHRLRDELGLSVKVIEKADDVGGTWYWN---------KYPGARCDSRSWFYCFSFDEE----IRDEWQYSEKFPEQPEILEYQRFVADRLDLRRDIEFNTEVTSAAFDE---NAGVWNVETDDGST---ISSQFFVPAVGNLSKPYLPDFDGLESFGGEWYHTAKWPEEGVD-LSGKRVGLVGTGSTG
>BVMO_N.innermongolicus
GAGFSGLYLLHRLRDEFDLSVKVIEKADDVGGTWYWN---------RYPGARCDSESHVYCYSFNDE----ILEEWDWSERYPEQPEVLEYLRFVADHLDLRRDIDFEREVTSAVFDE---AGGRWEITTDDGTQ---ETARYFVSAVGCLSKPFIPNFDGVDSFEGDWYHTGKWPHEPVD-FSDKRVAVIGTGATG
>BVMO_H.walsbyi
GAGFSGLYQLHRLRDKLGLSVKLIEKADDVGGTWYWN---------QYPGAQCDSESHIYCYSFNED----ILEEWQWSERYPSQPEVLEYLRFVTDRLNLRENIEFDTAVTAASFDE---TESQWTISTDDESE---ISSQFFVTAVGCLSEPWVPDFEKRDSFQGESYHTGRWPHDGVE-FTDKRIAVIGTGASG
>PAMO_T.fusca
GAGFSGLYALYRLRE-LGRSVHVIETAGDVGGVWYWN---------RYPGARCDIESIEYCYSFSEE----VLQEWNWTERYASQPEILRYINFVADKFDLRSGITFHTTVTAAAFDE---ATNTWTVDTNHGDR---IRARYLIMASGQLSVPQLPNFPGLKDFAGNLYHTGNWPHEPVD-FSGQRVGVIGTGSSG
>PpBVMO_P.patens
GAGIAGLYQLYRLRN-LGLRTHVLEAEKEVGGTWYLN---------KYPGARCDIKSIMYSYSFSPE----LEQEWNWSENYSNQPEILRYINHVADRFDLRKDITFNTRVTGALYNE---SSKRWEVHTDQGKT---IRTQFLIMATGCLSTPKQPEIPGIEKFQGSSYYTGRWPDKPVD-FTGKRVAVIGTGSSA
>TrkA_A.vaga
GAGFAGLYMLHQVRE-RGYSAKVFEVGGGVGGTWYWN---------RYPGARSDVESMQYSYSFNEE----LQQEWQWSERYASQSEILRYLNYVTDKLDLWKDIQLDTRVMSAIFDE---SSTKWTIRTNRGDQ---ISAKFCVMATGCLSIPKTPDIKGLDRFKGKCYSVSQWPHENIN-FSGHRVAVIGTGSSA
>STMO_R.rhodochrous
GAGIAGLYAIHRFRS-QGLTVRAFEAASGVGGVWYWN---------RYPGARCDVESIDYSYSFSPE----LEQEWNWSEKYATQPEILAYLEHVADRFDLRRDIRFDTRVTSAVLDE---EGLRWTVRTDRGDE---VSARFLVVAAGPLSNANTPAFDGLDRFTGDIVHTARWPHDGVD-FTGKRVGVIGTGSSG
>Ehux5_E.huxleyi
GNMLAGMYACHKFRS-MGLSVRVFERGSSVGGTWYWN---------RYPGARCDLPSLEYSYSFDEA----LQQDWEWSEVYPSQEELERYANHVADRFDLRRSISFDTRVTSATYDP---DACRWAVETDSGAR---AVASHLILATGNLSTPQLPDIPGVEGFAGRTFHTGLWPSDGVD-FSGRRVGVIGTGSSG
>MEKMO_P.veronii
GAGVAGLYQLYRLRE-MGLTVRAYDTASGVGGTWYWN---------RYPGARFDSQAEIYQYWFSEE----LYKSWQPTERFPAQPETEEWLNFVANRLNLKKDIQFNTRIASAHFCE---DSGRWVVTTAAGET---INTQYLISCCGMLSAPLSDRFPGQADFQGQIYHTGLWPKDPVD-FNGKRVAVVGTGATG
>ACMO_Gordonia_sp
GTGVAGLYELHMLRE-QGLEVRAYDKASGVGGTWYWN---------RYPGARFDSEAYIYQYLFDED----LYKGWSWSQRFPGQEEIERWLNYVADSLDLRRDISLETEITSAVFDE---DRNRWTLTTADGDT---IDAQFLITCCGMLSAPMKDLFPGQSDFGGQLVHTARWPKEGID-FAGKRVGVIGNGATG
>CmBVMO_C.merolae
GAGVAGLYQLHKLRS-AGLNALAVDTAEDVGGTWYWN---------CYPGAKFDSECYVYQYLFDEK----LYKDWSWSERFPGQPEIERWLHYVTDRLGLRPYLRFCTTVTAAEYDE---KRGRWIIKTDRGQT---YDARFLIGCCGMLSAPLENRFPGQERFRGRIFHTARWPREPID-LNGKRVGVVGVGATG
>OTEMO_P.putida
GAGVTGIYQAFLINQ-AGMKVLGIEAGEDVGGTWYWN---------RYPGCRLDTESYAYGYFALKG----IIPEWEWSENFASQPEMLRYVNRAADAMDVRKHYRFNTRVTAARYVE---NDRLWEVTLDNEEV---VTCRFLISATGPLSASRMPDIKGIDSFKGESFHSSRWPTDGVD-FTGKRVGVIGTGATG
>Afla19_A.flavus
GAGLSGIYSLHEVRKNPSLSVKVLEAGDGVGGTWFWN---------RYPGARFDSETISYQFSWDKE----LLQEWNWKDTFSAQPDTLEYIERVCEKHDLYKDIQFNTRIKSAHWQD---AERTWLFVDEAGFH---YRARFFISCLGVLSNPTLPAIPGLKDFQGQSFHTSRWPKDKRD-FANKRIGVIGTGATG
>BVMOAf1_A.fumigatus
GAGFSGVRSLWELRR-LGLTARCFDAGSDVGGTWWWN---------RYPGCRTDGEAWVYALKFLPE----LLEEWDFTERYPPQEEIQWYLSRVLDRYDLRKDIEFNTEVKSAHYSD---HDSIWKITTASGKV---ATARYFLPATGITSIPKEPPFPGLQSFKGEVYQTSTWPAHEIE-FENKRIGVIGTGSTG
>CPMO_Comamonas_sp
GAGFTGLYQLYHLRK-LGYKVHLVDAGADIGGIWHWN---------CYPGARVDTHCQIYQYSI-PE----LWQEFNWKELFPNWAQMREYFHFADKKLDLSKDISFNTRVQSAVFDE---GTREWTVRSIGHQP---IQARFVIANLGFGASPSTPNVDGIETFKGQWYHTALWPQEGVN-MAGKRVAIIGTGSSG
>Afla20_A.flavus
GSGFSGIYLLHKLRDELKLKVKIFEAESDIGGTWNNN---------RYPGARVDCPVPFYAYSL-PE----VWQSWNWTELYPNQKEIKSYFDHVDRVLDVRKDCLFHSRVNEGTFDE---ATGRWTVWTTDGKV---ATAKYLLVAVGFASKSYLPDWKGLDSFKGTIYHSAHWPEEEIS-VKGKKVAVIGTGSTG
>Afla21_A.flavus
GAGFSGIFLLYQLRK-LGYRCKIYETAPDLGGVWYWN---------TYPGARVDTESFVYQLSI-PE----AWKDWDWKERFPGRDELQAYFHHLDKVLDIKKDVEFETRVVGAQFDR---DSALWKVKTDNGKT---TTSRFFLPCVGTVTKQYVPDFPGLQSFQGEIYHSSAWPREGVD-VKGKKLAVIGTGPSG
>CPDMO_Pseudomonas_sp
GGGFGGLLAAVRLQQ-AGVDYVMVERAGDYGGTWYWN---------RYPGAQCDIESYVYMPLLEEM-------GYIPTEKYAFGTEILEYSRSIGRKFGLYERTYFQTEVKDLSWDD---EAARWRITTDRGDK---FSARFVCMSTGPLQRPKLPGIPGITSFKGHSFHTSRWDYSNLEGLKDKRVAIIGTGATS
>CDMO_R.ruber
GGGFSGLVTAARLRE-SGVSVRIIDKAGDFGGVWYWN---------RYPGAMCDTAAMVYMPLLEET-------GYMPTEKYAHGPEILEHCQRIGKHYDLYDDALFHTEVTDLVWQE---HDQRWRISTNRGDH---FTAQFVGMGTGPLHVAQLPGIPGIESFRGKSFHTSRWDYDPMDKLADKRVAVIGTGATA
>Odio1_O.dioica
GAGISGLAVGYFFKK-FNFNFVIVERAQEIGGTWYLN---------RYPGAAVDVPSFLYQYSFFPK--------TDWPQSFNTSTELYRYLKKFAKWAELEDNIRFKTSVDDCEWDD---EQKLWKVRLSQNQKSSDEYFNWTFVCTGSFNEPNKPKFENQKAFTGQIIHTGEWP-ENLS-VVGKRVAVIGSGSSA
>Odio3_O.dioica
GAGISGLAVGYFFKK-FNFNFVIVERAQEIGGTWFLN---------RYPGAAVDVPSFLYQYSFFPK--------TDWPQSFNTSTELFRYLKKFAKWAELEDIIRFKTSVDDCEWDD---EQKLWKVRLSQNQKTSDEYFNWTFVCTGSFNEPNKPKFENQKAFTGQIIHTGEWP-ENMS-VVGKRVAVIGSGSSA
>Umay2_U.maydis
GAGISGIAMACQLKRKLNIDFKILERSPDPSGTWTNN---------SYPGCACDVPAPVYSFSFATK--------GDWSTFYPQQKELKRYFGTVAAEHDLQKNFHFQTTVQEARYDR---DTGLWHIWSQDEGQQHHFVCKFFVSAVGGLSQPKACDIDGHESFAGPIFHTAAWD-HSVD-LKGKDVILVGNGCSA
>FMOB_R.jostii
GGGQAGLSISWHLVQ-RGIDHVVLER-ESIAHEWRDS---------RWDSFTLVTPNWQCTLPGYTYS-------GGDPDGFMNREQTYQFVRGYADTFD--PPVREGVAVVAVRQ----SGSGGFDVDTTEGP----MHADHVVVAVGGYHTPVVPRFAERLPAD-TQLHSSQYR-SAGA-LPAGEVLVVGNGQSG
>FMO_U.maydis
GAGITGISTASHLIG-HGFEVTIFDQAEEIGGIWSRV---------STSGLQISS----IMYRFHPA--------VKWTQAYPHRDEILKNTQKIWKMYELDKRTHLGFKVENVTRDPHEHGHARWVINGNENE-----VFDGIVVSTGTCGKPKKMDLPGEEKFKGKIVHSSQLD--GLD-CKGKKVLIVGGGASG
