# Supplementary material for: The Origin and Evolution of Baeyer—Villiger Monooxygenases (BVMOs): An Ancestral Family of Flavin Monooxygenases
Source: PLoS One. 2015 Jul 10;10(7):e0132689. doi: 10.1371/journal.pone.0132689 (PMC4498894; doi:10.1371/journal.pone.0132689)
Supplement: S3 Dataset — (FASTA) [file pone.0132689.s003.fasta]

>NMO_H.salinarum_R1
GLGPFNLGLAALIEGSVPLDAAFLEQKPEF-------------------------------VWHDGMLIEGT---PFLADLVTLADPTNPYSYLNYLREHDRLYEFYFYETFQIPRREYNDYCQWVAESLA---APRFSRRVVDITADA---TPANFRVTAVEDAPTHQYRARDLVVGVGS----RPYVP--PAF---DLPAPDVFH------TAAYREHRAAVCDADSVAVIGSGQSA
>NMO_N.pellirubrum
GLGPFNLGLAALLDGAADLEAVFLERDTEF-------------------------------AWHEGMLIEGA---PFLADLVTMADPTSPHSFLNYARERDRLYEFYFYETFQIPRREYDDYLRWVADRLP---TTAFDREVTSVAYDSDPGDGGTFVVEARSTGRRYRYRADDLVMGVGS----RPALP--AFADH-ADGEAPLFH------TADYLERRDEALERDAITVVGSGQSA
>NMORhbE_S.meliloti
GIGPFNLGLAALLSSHENLSNVFLERKPAF-------------------------------RWHEGLILPGT---PFMADLVTMADPTHRLSFLNYLAVHDRLYKFYFYENFMIPRQEYDHYCRWASQQLS---ACRFGEEVVDVAHES---ASDSFIVESRSSGGKQQYRSRNIAIGVGT----APFLP--KWA---IKTLAPLMH------SSEFGRRRLE-LSRRRVTVIGSGQSA
>ALCA_B.bronchiseptica
GIGPFNLSLASLSAPLRGVRTLFLDKKSGF-------------------------------DWHPGMLIETS---PFLADLVSLADPRSEYSYLNYCKLTNRIYSYYMRENHYLSRAEYTRYCQWVAARLP---NLRFGCDVQGVLHDP---ESHSYLVTGQHSGQRFMFRCRKLVLGLGS----QPYLP--ACC---DRRAAPFIH------SADYLRHKYE-LQRASITIVGSGQSA
>YLucD_E.coli
GTGPFNLSIAALSHQIGELDCLFFDEHPHF-------------------------------SWHPGMLVPDC---VFLKDLVSAVAPTNPYSFVNYLVKHKKFYRFLTSRLRTVSREEFSDYLRWAAEDMN---NLYFSHTVENIDFDK---KRRLFLVQTSQGE----YFARNICLGTGK----QPYLP--PCV---KHMTQSCFH------ASEMNLRRPD-LSGKRITVVGGGQSG
>NMO_Mesorhizobium_sp
GVGPFHLSLAAHLDAIPAAKAHFFDDKPAF-------------------------------DWHPGMMLEGV---SFMKDLVTATLPTSPWTFASYLVSQKRFYEFLNADFDAIPRREFARYLAWVAGNLD---NLRFGRPVREVRF-----EDGLFHIRLDDDA----CMARNLSLGVGL----KPNIP--AWG---VAHGQSCFH------TSEAAYRLEG-LKGRRIVVVGGGQSG
>NMO_R.jostii
GFGPANLALAIAIEEHERISAQFFEKQDRF-------------------------------GWHPGMLLDGA---AFPKDLVTFRNPRSAFTFFNYLFDQGRLVDFVNHQTFFPTRHEFHDYLQWAARRVD--ADVRYGTAVETVRGDD---VIDRFEVRTADGS----VIARNVVMGAGL----RERIP--EWA-----PSARCFH------NHQFLFRLGE-MPHHRFVVLGAGQSA
>NMO_P.aeruginosa
GFGPSNIALAIALQERGALEVLFLDKQGDY-------------------------------RWHGNTLVSQS---SFLKDLVSLRNPTSPYSFVNYLHKHDRLVDFINLGTFYPCRMEFNDYLRWVASHFQ--EQSRYGEEVLRIEPSA---QVEALRVISRNDGEELVRTTRALVVSPGG----TPRIP--QVFRA-LKGDGRVFH------HSQYLEHMAK-QPPMKIAIIGGGQSA
>NMO_L.vexillifer
GFGPSNLALAIALEELRALDALFIEKQQDY-------------------------------RWHGETLATQS---SFLKDLVSLRNPTSPYSFVNYLHQKQRLADFINLGTFYPCRLEYNDYLRWAAEHFA--TQAVYGEEVLRIEPTQ---RVEHLRLVSRDEGREYTRRARSVVVGSGG----TPKIP--ETFAA-FKNDPRVFH------HSRYLSSLSQ-LPPMRIAVIGSGQSA
>NMOSidA_A.fumigatus
GFGPASLAIAIALHDAAQPKICFLERQKQF-------------------------------AWHSGMLVPGS---SFIKDLATLRDPRSSFTFLNYLHQKGRLIHFTNLSTFLPARLEFEDYMRWCAQQFS--DVVAYGEEVVEVIPSS---VVDFFTVRSRNTGEISARRTRKVVIAIGG----TAKMP-----SG-LPQDPRIIH------SSKYCTTLPA-LLPYNIAVLGSGQSA
>FMO_N.moolapensis
GGGQGGIALGARLRQ-LGVPTIIVEKNDRP-----------------------------GDSWRNR----------YKGLALHDPVWYDHLPYIKF----------PDNWPVFSPKDKLGDWLEMYTRVMELNYW--SKTEATNARYDE---EAGTWEIEVNRDGEELVLRPQELVMATGMSG--KPNVP--DLSGE-ERFNGEVHH------SSEHP-GPDEKYEGKSVVVVGSNNSA
>FMOG_R.jostii
GAGQGGLALAARLGQ-LGVDTLLVERNDRI-----------------------------GDSWRKR----------YHSLVLHDPVWYDHLPYLNF----------PDHWPVFTPKDKLANWFEFYADAMELNVW--TGTEFTGGSYDD---ATGEWTVTVARDGSTRTLHPRHVVLATGMSG--VPNIP--RIAGA-DTFEGTIEH------SSWFV-GGRE-MQGKKALVVGCCNSG
>FMO1_P.patents
GGGPSGLAAAACLKM-KGVPSLIIEKSDGI-----------------------------GSLWKYK---------AYDRLHLHIPKQFCELPYYPF----------PEEYPLYPNRKQFVDYLENYFQHFDMR--AKFETKVKTASYDP---RLSCWKVDTQPSGCVTEYRARWLIVASGENA--EPYTP--DLSGL-RDFKGPVLH------SSTYK-TGAD-YEGQRVLVVGCGNSG
>FMO2_P.patents
GAGPSGLATAACLKK-LGVHVLILEKSSCI-----------------------------ASLWQTK---------TYDRLHLHLPKQFCELPHSPF----------PVDFPTYPTRHQFVEYLQEYAARFKLQ--PLFNHSVDLANFDS---RSGLWHVHVTCAGPDREFRARWLVVASGENA--EPVIP--SFKGS-KEFRGKIFH------SSRYR-NGTE-YEGKKVLVVGCGNTG
>FMO1_O.sativa
GAGPSGLAVAASLRE-QGVPFTMLERADCI-----------------------------ASLWQKR---------TYDRLKLHLPKQFCELPRMAF----------PAHYPEYPTRRQFIDYLEDYAAAFDIN--PLFGHTVLSARYDE---TSGLWRVRASSSAAEMEYIGSWLVVATGENA--ESVVP--DIPGI-DGFGGEVVH------VADYK-SGEA-YRGKRVLVVGCGNSG
>YUCCA_A.thaliana
GAGPSGLATSACLSS-RGVPSLILERSDSI-----------------------------ASLWKSK---------TYDRLRLHLPKHFCRLPLLDF----------PEYYPKYPSKNEFLAYLESYASHFRIA--PRFNKNVQNAAYDS---SSGFWRVKTHDN---TEYLSKWLIVATGENA--DPYFP--EIPGR-KKFSGKIVH------ASEYK-SGEE-FRRQKVLVVGCGNSG
>YUCCA_R.communis
GAGPSGLAAAACLSQ-HGVPSLILEKSDCI-----------------------------ASLWQTK---------TYDRLKLHLPKQFCQLPLLGF----------PDNFPKYPTKHQFISYMESYALHFSIK--PKFNQAVQKAEFDS---INGFWRVYTQD----QQYISSWLIVATGENA--EPVIP--EIPGM-EKFSGPVVH------TSVYK-SGSE-FKNQRVLVVGCGNSG
>YUCCA_T.cacao
GAGPSGLATSACLTQ-QGVPSLILEKSDCI-----------------------------AALWQHR---------TYDRLKLHLPKQFCELPLLGF----------PENFPKYPTKHQFISYMESYASHFSIL--PRFKQAVQSAEFDH---VLGFWRVKTQD----CEYISRWLIVATGENA--EPVIP--DISGI-DKFNGPVVH------TSLYK-SGSE-FRNQRVLVIGCGNSG
>YUCCA4_C.sativus
GAGPSGLAAAACLSH-NQTPSLILEKSDCI-----------------------------ASLWQYR---------TYDRLKLHLPKQFCELPLMGF----------PENFPKYPSKDQFISYMESYASHFSIH--PRFNQTVLAAEFDS---VSGFWKVSTQD----SQYISRWIIVATGENA--EPVIP--EIVGI-ERFARTVVH------TSMYK-SGSE-FKNQRVLVVGCGNSG
>YUCCA2_F.ananassa
GAGPSGLAVAACLSN-HGVPSLILEKSNCI-----------------------------ASLWQHK---------TYDRLKLHLPKQFCQLPLMGS----------PEDFPKYPTKQQFINYMESYASHFSIK--PSFNQAVQNAAFDS---ASGHWRVQTQD----FEYISRWLIVATGENA--EPVIP--DIHGI-DKFKGLIRH------TSLYK-TGKD-FRNQRVLVIGCGNSG
>FMO2_O.sativa
GAGPSGLATAACLGQ-LSIPYVIIEREDCT-----------------------------ASLWRKH---------TYDRLKLHLAKEFCEMPHMPY----------PEDTPTYIPKIQFLRYMDDYVEHFNIC--PKFNSSVESCLYDD---VQKYWVVTTHDNGMVSKYAARFLVVASGENS--AGNIP--SIPGL-EDFSGHVIH------SSSFR-SADS-YAAQRVLVVGCGNSG
>FMOA_R.jostii
GAGTSGVAAAVALAD-RGINPLLIDRADQV-----------------------------GSSWHSR----------YDRLRLNTGRQFSHLPNRPY----------PKGTPTFPTREQVIEHLERHARADGIE--LRLGCPVERLDL-----TDGHWRLTTAAGS----VDAAEVVVATGFDH--EPFVP--DWPGR-GDWRGALVH------SSQYR-NPSQ-YNGKRVLVVGAGCSG
>FMO_Mesorhizobium_sp.
GAGPAGLAVAACLRQ-AGVDFTLLEREQQA-----------------------------APAWRRH----------YERVHLHTTKRYSSLPFVPF----------PKHYPRYVPRDLFVEYLDAYAQRFDLR--PRFGETVRTIGR-----KGRSWSVEATSGT----VRASHVVIASGYNA--EPLMP--VFAGA-GTFKGKSLH------SADYR-NNTP-FAGQSVLVVGMGNTG
>FMO_B.sordidicola
GAGPAGLAVAACLKK-RGASCIIVDRASEV-----------------------------GSSWRHH----------YDRLHLHSDRDRSALPYLPF----------PAGTPRYPSREQVIGYLELYARHFELA--PHFNEEVRTVRP-----CDRGWIATTTAGV----YHSRRVVVATGYNA--VPYLP--QWRGQ-ERFRGRMLH------SSEYR-NGES-FRGQSVLVVGFGNSG
>FMO_Spirosoma_luteum
GAGPAGLAMAGQLAH-RGLPFTVLEASEHI-----------------------------GFSWRNH----------YDRLHLHTVKQYSALPHLPY----------PDVYPTYVSRLQLVEYMEQYAEWFGIK--PLFNQTVTHIQPNP---ADGTWRVQTQTDT----FTAERVIVATGYNR--VPYKP--ELPGQ-RTFRGIIWH------SHEYR-NGAP-FRNENVLVVGMGNTG
>FMO_Streptomyces_sp
GAGPGGLAVAAALRG-RGVPAVVVEKADKV-----------------------------GDSWRGH----------YDRLHLHTTRRLSSLPGLRM----------PRRFGRWVRRDDVVAYLEKYAEFHELD--VLTGVAVERVEALP---DGGGWRVRAGGGR----LEGRAVVVATGFNH--TPYVP--GWPGL-DAHGGEVLH------AGAYR-AAEP-FRGKDVLVVGVGNTG
>FMO2_P.hodgsonii
GAGVSGLVSLKCCVD-EGLEPTCFEKTEDI-----------------------------GGLWRFKENVDDGRASIYQSVISNTSKEMSCFSDFPM----------PEDFPNFLHNSKLLEYFRIFAKKFDLLKYIQFQTTVLSVKKHPDFASSGQWVVVTENNGKEQSAVFDGVMVCSGHHI--LPHLPLESFPGI-QKFKGQYFH------SRQYK-HPEG-FEKKRILVIGIGNSA
>FMO2-2_B.taurus
GAGVSGLASLKCCVD-EGLEPTCFERTEDI-----------------------------GGLWRFKENVEDGRASIYQSVISNTSKEMSCFSDFPM----------PEDFPNFLHNSKLLEYFRIFAKKFDLLKYIQFQTTVLSVKKHPDFASSGQWVVVTKNNGKEQSAVFDGVMVCSGHHI--LPHLPLESFPGI-QKFKGQYFH------SRQYK-HPEG-FEKKRILVIGIGNSA
>FMO2_H.sapiens
GAGVSGLISLKCCVD-EGLEPTCFERTEDI-----------------------------GGVWRFKENVEDGRASIYQSVVTNTSKEMSCFSDFPM----------PEDFPNFLHNSKLLEYFRIFAKKFDLLKYIQFQTTVLSVRKCPDFSSSGQWKVVTQSNGKEQSAVFDAVMVCSGHHI--LPHIPLKSFPGM-ERFKGQYFH------SRQYK-HPDG-FEGKRILVIGMGNSG
>FMO2-3_P.tigris
GAGVSGLVSLKCCVD-EGLEPTCFERTEDI-----------------------------GGLWRFKENVEDGRASIYQSVISNTSKEMSCFSDFPM----------PEDFPNFLHNSKLLEYFRIFAREFDLLKYIQFQTTVLSVRKHPDFSSSGQWEVVTESNGKKQSAVFDAVMVCSGHHI--LPHIPLDSFPGI-EKFKGQYFH------SRQYK-HPEG-FEGKHILVIGLGNSA
>FMO5_O.cuniculus
GAGASGLACIKCCLE-EGLEPVCFERTDDI-----------------------------GGLWRFQESPDEGRASIYKSVIINTSKEMMCFSDYPI----------PDHFPNFMHNSQVLEYFRMYAKEFGLLKYIQFKTTVCSVKKRPDFSTSGQWEVLTECEGKKESAVFDGVLVCTGHHT--SAHLPLESFPGI-EKFKGQYLH------SRDYK-NPEK-FTGKRVIVIGIGNSG
>FMO6_P.hodgsonii
GAGVSGLASIRCCLE-EGLEPTCFERSNEV-----------------------------GGLWEFSDHSEEGRASIYKSVFTNSSKEMMCFPDFPY----------PDNYPNYMHQSKVQDYIKTFAQKKNLLRYIQFETLVTSIKKCPNFLITGQWEIVSEKDEKQESTIFDAVMICSGHHV--YPNLPTDSFPGL-DRFQGYYFH------SRDYK-GPEV-YKGKRVLVIGLGNSG
>FMO6-X1_B.taurus
GAGVSGLASIRCCLE-EGLEPICFERSNEV-----------------------------GGLWEFSDHSEEGRASIYKSVFTNSSKEMMCFPDFPY----------PDDYPNYMHQSKVQDYIKTFAQKKNLLRYIQFETLVTSIKKCPNFLITGQWEVVSEKDEKQESTIFDAVMICSGHHV--YPNLPTDSFPGL-DRFQGHYLH------SRDYK-GPEV-YKGKRVLVIGLGNSG
>FMO3_S.crofa
GAGISGLASIRSCLE-EGLEPTCFERGEDV-----------------------------GGLWKFSDHAEEGRASIYRSVFTNSSKEMTCFPDFPF----------PDDFPNFMHNSKLQEYITAFAKEKNLLKYIQFKTLVSRVNKHPDFSITGQWDVTTEKDGQKESVVFDAVMICSGHHV--YPNLPKESFPGL-KLFKGKCFH------SWDYK-EPGL-FKGKRVLVIGLGNSG
>FMO3_H.sapiens
GAGVSGLASIRSCLE-EGLEPTCFEKSNDI-----------------------------GGLWKFSDHAEEGRASIYKSVFSNSSKEMMCFPDFPF----------PDDFPNFMHNSKIQEYIIAFAKEKNLLKYIQFKTFVSSVNKHPDFATTGQWDVTTERDGKKESAVFDAVMVCSGHHV--YPNLPKESFPGL-NHFKGKCFH------SRDYK-EPGV-FNGKRVLVVGLGNSG
>FMORabliv_Rabbit
GAGISGLASIRSCLE-EGLEPTCFEMSDDI-----------------------------GGLWKFSDHAEEGRASIYQSVFTNSSKEMMCFPDFPF----------PPDFPNNMHNSKLQEYITTFAREKNLLKYIQFKTLVSSIKKHPDFSVTGQWYVATCRNGKKETAVFDAVMICSGHHV--YPNLPKDSFPGL-KHFKGKSFR------QREYK-EPGI-FKGKRVLVIGLGNSG
>FMO3_O.princeps
GAGVSGLASIRSCLE-EGLEPTCFEMSDDI-----------------------------GGLWKFSEHAEDGRASIYQSVFTNSSKEMMCFPDFPY----------PDDFPNFMHNSKLQEYITAFAREKNLLKYIQFKTLVCSINKHPDFSKTGQWCVTTERDGRKESAVFDAVMICSGHHV--YPNLPKDSFPGL-KNFKGKCFH------SRDYK-EPGI-FKGKRVLVVGLGNSG
>FMO1_R.norvegicus
GAGVSGLASIKCCLE-EGLEPTCFERSCDL-----------------------------GGLWRFTEHVEEGRASLYNSVVSNSSKEMSCYSDFPF----------PEDYPNFVPNSLFLEYLQLYATQFNLLRCIYFNTKVCSITKRPDFAVSGQWEVVTVCQGKQSSDTFAAVMVCTGFLT--NPHLPLDSFPGI-QTFKGQYFH------SRQYK-HPDV-FKDKRVLVVGMGNSG
>FMO2_X.laevis
GAGASGLTAIKCCLD-EGLEPTCFERSDDI-----------------------------GGVWRFTEHVENGRASIYESLVSNTSKEMMCYSDFPM----------PDTFPNFLNHTKMMDYYRMYAETFNLLKYIQFKTLVCNIRKHPSFQSTGQWEVTLDKDGKQQTSTFNFVMICTGHYS--DPYYPLDSFPSI-QQFQGQYFH------SRDFK-RSDG-YKGKKVLIIGTGSSA
>FMO5_O.princeps
GAGVSGLGAIKCCLE-EGLEPVCFEKSNDI-----------------------------GGLWKYKQTTENGSIGIYKSLTCNTSKEMMAFSDYPF----------PDHYPNYLHNTKIMEYLRLYANHFHLLEHIQFLSKVRSVRKSSDFATSGKWDVVVETDQEWKTYVFDGIMVCSGYYT--DQCLPLHDFPGI-KNFKGDYLH------TWAYR-TPDS-FSGKRVVVVGIGNSG
>FMO5_J.jaucus
GSGVSGLGAIKSCLE-EGLQPVCFEKSNDI-----------------------------GGLWRYEEVPESGSPGIYKSLTCNTSKEMTAFSDYPF----------PDHYPNYMHNTRMMEYLRMYARHFGLMNHIQFQSKVCSVRRCSDFSSSGQWEVVVESDGKQKTHIFDGVMICSGHYN--KKNLPLQDFSGI-QRFQGRYLH------SWEYK-HPDS-FVGKRVLVIGIGNSG
>FMO5_M.ochrogaster
GAGVSGLGAIKSCLE-AELEPTCFEKSNDI-----------------------------GGLWKYKEIPENGRLGIYKSLTCNTSKEMTAFSDYPI----------PDHYPNYMHNSKLMEYLRMYAKHFGLMKHIQFQTKVCTVRKRPDFSSSGQWDVVVEADGVQKTYIFDGIMVCSGHYT--EKHIPLQDFAGI-TQFQGRYFH------TWEYK-HPGN-LEGKRVVVVGIGNSG
>FMO4_P.hodgsonii
GAGVSGLSSIKCCLD-EHLEPICFERSNDI-----------------------------GGLWKFTETSKDGMTRVYKSLVTNVCKEMSCYSDFPF----------QEDYPNFMNQEKFWNYLKEFAEHFDLLKYIQFKTTVCSITKRPDFSETGQWDVVTETEGRQDRAVFDAVMVCTGHFL--NPHLPLESFPGI-HRFKGQILH------SQEYK-MPAG-FQGKRVLVIGLGNTG
>FMO4_O.aries
GAGVSGLSSIKCCLD-EHLEPVCFERSNDI-----------------------------GGLWKFTETSKDGMTRVYKSLVTNVCKEMSCYSDFPF----------QEDYPNFMNQEKFWNYLKEFAEHFDLLKYIQFKTTVCSITKRPDFSETGQWDVVTETEGRRDRAVFDAVMVCTGHFL--NPRLPLESFPGI-HRFKGQILH------SQEYK-MPAG-FQGKRVLVIGLGNTG
>FMO5_C.gigas
GAGVSGLAATKHCLE-EGLEPICFEKDDDV-----------------------------GGLWNYHDVPKDGYPSLYNSCSINTSKEMTCYSDFPI----------PKEFPNFMAHKHFKSYLKLYAENFGLLKYIKFKHEVVLIEKADDFEDSGDWVVTTKNSGKVEKRKVNCVMVCNGHLH--EPNIP--NFKGL-DKFKGRVLH------THDYK-DFHG-YEGKRVLIIGVGNSA
>FMO4_H.vulgaris
GAGLSGLAAAKCMLD-AGFKVICYDENESV-----------------------------GGKWNKD------NDYIPRSIITNVPKTSMCFSDFP-----------PNNYPLFMSAENFYKYLNSYSDHFNLQSVIKFGCSVLKVEPEEALLADTKWKVTIKPKCPSEVKLFDIVLVCSGFYK--KPYIPK-KIKVL-SEFKGEIIH------SRNFK-DSSQ-YKNKRIIVYGLGNTG
>YUCCA_Tetraselmis_sp
GGGLAGICCARNLIA-VGIEPIIFDMNPKL-----------------------------GGMWNFNPDPNVG--YMYQSCCVNSNKQSMEFPDHPF----------SEDEPDYPRHTGIIKYLDTYSDKFDLYRYFAPRTRIIDASE-----APGAWTVTYESDGERDYVKVDAVIACTGQTT--KPFIP--EYPGC-DVFKGEIMH------ASRFR-SASK-FAGQNVLVVGLGTTG
>FMOGS-OX1_A.thaliana
GAGAAGLVTARELRR-EGHTVVVFDREKQV-----------------------------GGLWNYSSKADSDHTSIYESLRTNLPRECMGFTDFPF---VPRIHDISRDSRRYPSHREVLAYLQDFAREFKIEEMVRFETEVVCVEP-----VNGKWSVRSKNVGFAAHEIFDAVVVCSGHFT--EPNVA--HIPGI-KSWPGKQIH------SHNYR-VPGP-FNNEVVVVIGNYASG
>FMOGS-OX7_A.thaliana
GAGAAGLVAARELRR-EGHSVVVFERGNHI-----------------------------GGVWAYTPNVEPDHSSLYSSLRTIIPQECMGFTDFPF---STRLENGSRDPRRHPGHSEVLAYLRDFVREFKIEEMIRFETEVVRVEQGE---NPKKWRVKSRNFGDISDEIYDAVVVCNGHYT--EPRHA--LIPGI-DTWPGKQIH------SHNYR-VPEQ-VKDQVVVVIGSSVSG
>FMO2_H.vulgaris
GAGWSGLLACKYAKE-ENLKVRVLETRDDL-----------------------------GGVWNFSPDP---VVTVMKNTCTTSSSSVTEISDFPM----------PSKIGNFPKHSDIWEYLNSYAKKHDLRKNIHFSCRVSKIFK-----ENGVWIICTELNF----YYAKNLMICTGVHQ--KANR---KLELF-KNYTGELLH------SGCLK-ERKE-HQDLRIMVLGGGETS
>HAPMO_P.fluorescens
GAGESGMIAALRFKQ-AGVPFVIYEKGNDV-----------------------------GGTWREN---------TYPGCRVDINSFWYSFSFAR-----------GIWDDCFAPAPQVFAYMQAVAREHGLYEHIRFNTEVSDAHWDE---STQRWQLLYRDSEGQTQVDSNVVVFAVGQLN--RPMIP--AIPGI-ETFKGPMFH------SAQWD-HDVD-WSGKRVGVIGTGASA
>HAPMO_P.putida
GAGVSGMIAALRFKQ-AGVPFVVYEKGTDV-----------------------------GGTWREN---------TYPGCRIDINSFFYSFSFAR-----------STWDDCFAPGPQVFSYMQAVARDKGLYDHIQFNTEVTDAHWDE---DRQRWQLLCRDSAGQTRVDSNVVVFAVGQLN--RPMIP--AIPGK-ETFQGPAFH------SAQWD-HNVD-WSGKRVAVIGTGASA
>BVMO_H.vulgaris
GAGFSGICAAIKLKK-ENIKFIIFEAALDL-----------------------------GGTWLHN---------VYPGCACDVVAHLYSFSFYPN----------PNWKTQFASQSEILQYLKSVCDFYDIRQYMRFNTAVQKCYFDS---KTQQWKVTTSGNEE---FMCNFVISGAGVLH--VPKTP--VLKGC-DLFKGESFH------SAKWN-KECN-LEGKSVAVIGTGASA
>BVMOAPar_A.parasiticus
GTGISGILMAYQIQKQPNVEHVLYEKNADV-----------------------------GGTWLEN---------RYPMAGCDVPSHAYTYPFAPN----------PDWPRYFSYAPDIWNYLDRVCKVFDLRRYMVFHTEVVGCYWNE---DRGEWTVRLRQGGSEPRDHCHILVHASGVFN--NPQWP--QIPGLHDRFQGRVIH------TARWPDDESQ-WKHDRVAVIGSGASS
>Afla10_A.flavus
GAGFSGLLMAHKIQHREYVTHTIFEMRKDI-----------------------------GGTWLVN---------DYPGVQCDVPAHIYAFPFDPN----------PNWTKFYASGPEIQAYIKNTVAKWNLDRDVQLNTRVVGARWNE---NDGVWKVTVERDGVQRDEFAEILISGQGVLC--HPSWP--TIPGL-RQFKGKVVH------SAEWD-HGFD-YSHKRIAVIGNGSSG
>BVMO_H.vulgare
GAGFSGLLIAHKFQHRDIVEHKLFEARKDV-----------------------------GGTWLVN---------TYPGVQCDVPSHIYAFPFAPN----------PDWDRFYASGPAIQNYIKQTVKEWNLDRDLYLNTRVIAAQWQE---AAGEWKVTVENEGKQRDEYCDILISGQGVLV--NPSWP--NVPGL-SDFKGHVTH------SADWD-HNYD-YSNKRIAVIGNGSSG
>EthA_M.tuberculosis
GAGISGVSAAWHLQDRPTKSYAILEKRESM-----------------------------GGTWDLF---------RYPGIRSDSDMYTLGFRFRP-----------WTGRQAIADGKPILEYVKSTAAMYGIDRHIRFHHKVISADWST---AENRWTVHIQSHGTLSALTCEFLFLCSGYYNYDEGYSP--RFAGS-EDFVGPIIH------PQHWP-EDLD-YDAKNIVVIGSGATA
>Ehux1_E.huxleyi
GAGLSGIGAAHHLQERPAKSFLLLEARHAI-----------------------------GGTWDLF---------RYPGVRSDSDMYTFGYRFRP-----------WTDDVTMADGPSILSYIRETATEAGIDQKIRFGHRMVRAEWCS---AEERWTVWAAREGPSPVLTAKFLFNCSGYYKYDQGFTP--PFPQL-GDFGGRVVH------PQHWP-EDLD-YAGKRVVVIGSGATA
>Ehux2_E.huxleyi
GAGLSGIGAAHHLQERPAKSFLLLEARHAI-----------------------------GGTWDLF---------RYPGVRSDSDMYTFGYRFRP-----------WTDDVTMADGPSILSYIRETATEAGIDQKIRFGHRMVRAEWCS---AEERWTVWAAREGPSPVLTAKFLFNCSGYYKYDQGFTP--PFPQL-GDFGGRVVH------PQHWP-EDLD-YAGKRVVVIGSGATA
>BVMOAf2_A.fumigatus
GAGISGINAAYRIQSQPSHRYAILEARNAI-----------------------------GGTWDLF---------KYPGIRSDSDLFTFGFSWNP-----------WNQDTPIAEGASISKYMRDTAAQYGIDKHIHFQHRLLAADWSS---ADNVWKLAVDHEGESKSYTARFVIFGTGYYNYHEPLAA--DVPGL-SQFQGQVIH------PQFWP-QDLD-YTDKKVVIIGSGATA
>Umay1_U.maydis
GAGISGINAAYRLQDEPDKKYLILETREKI-----------------------------GGTWDLF---------KYPGIRSDSDLHTFGYAFKE-----------WTG-ADIAEGREILAYLNKVADDNGISQNIRFKTKVTNADWSS---EERCWFVTATQDGEQKQYRTRFLYTCTGYYDYDSALKA--DIPGI-QNFKGKIVH------PQFWDLKEDD-YRGKRVAVIGSGATA
>Ehux3_E.huxleyi
GCGISGISAAYHISKHRGTTFAVLERRAKL-----------------------------GGTWSFF---------KYPGIRTDSDVFSFGFGWKR-----------WESDNIVAPAKDICQYLDDAVDEHGLRQHIRLNTDVVSASFSS---ATQRWTVTTGAGGT---IVCRFLILTTGYYQYEKPHMP--AFDGS-DRFQGTFVH------SQQWP-ESLD-VAGKRVIVIGSGATA
>Ehux4_E.huxleyi
GCGISGISAAYHISKHRGTTFAVLERRAKL-----------------------------GGTWSFF---------KYPGIRTDSDVFSFGFGWKR-----------WESDNIVAPAKDICQYLDDAVDEHGLRQHIRLNTDVVSASFSS---ATQRWTVTTGAGGT---IVCRFLILTTGYYQYEKPHMP--AFDGS-DRFQGTFVH------SQQWP-ESLD-VAGKRVIVIGSGATA
>CHMO_Acinetobacter_sp
GGGFGGLYAVKKLRDELELKVQAFDKATDV-----------------------------AGTWYWN---------RYPGALSDTETHLYCYSWDKE------LLQSLEIKKKYVQGPDVRKYLQQVAEKHDLKKSYQFNTAVQSAHYNE---ADALWEVTTEYGDK---YTARFLITALGLLS--APNLP--NIKGI-NQFKGELHH------TSRWP-DDVS-FEGKRVGVIGTGSTG
>CHMO_Rhodococcus_sp
GAGFGGIYAVHKLHHELGLTTVGFDKADGP-----------------------------GGTWYWN---------RYPGALSDTESHLYRFSFDRD------LLQESTWKTTYITQPEILEYLEDVVDRFDLRRHFKFGTEVTSALYLD---DENLWEVTTDHGEV---YRAKYVVNAVGLLS--AINFP--NLPGL-DTFEGETIH------TAAWP-EGKS-LAGRRVGVIGTGSTG
>CHMO_Arthobacter_sp
GAGFGGIYAVHKLANEQGLTVVGFDKAGGP-----------------------------GGTWYWN---------RYPGALSDTESHVYRFSFDKD------LLQDGTWKHTYVTQPEILEYLEGVVDRFDLRRHFRFGTEVKSAVYLE---DEKLWEVTTDAGEV---YRATYVVNAVGLLS--AINLP--KLPGM-DTFEGEIIH------TAAWP-EGKS-LAGRRVGVIGTGSTG
>CAMO_C.radicicola
GAGVAGIYSTYRLSR-AGLNVQCIDTAGDV-----------------------------GGTWYWN---------TYPGAMSDTETYLYRYSWDKE------DLRSYPWSNHYVYQPEILQYLRHVVERHDLRKYIRFDTEMQKAVWDD---QRSIWVISCSGDLV---IHTRYLVNCLGLLS--KPNYP--DIKGI-SSFAGDLIH------TAKWDH-SVE-LQGKTVGIIGNGSTG
>CHMO_Brevibacterium_sp
GAGFSGLAILHHLRE-IGLDTQIVEATDGI-----------------------------GGTWWIN---------RYPGVRTDSEFHYYSFSFSKE------VRDEWTWTQRYPDGEEVCAYLNFIADRLDLRKDIQLNSRVNTARWNE---TEKYWDVIFEDGSS---KRARFLISAMGALS--QAIFP--AIDGI-DEFNGAKYH------TAAWPADGVD-FTGKKVGVIGVGASG
>BVMO_H.turmenika
GAGFSGLYMLHRLRDELGLSVKVIEKADDV-----------------------------GGTWYWN---------KYPGARCDSRSWFYCFSFDEE------IRDEWQYSEKFPEQPEILEYQRFVADRLDLRRDIEFNTEVTSAAFDE---NAGVWNVETDDGST---ISSQFFVPAVGNLS--KPYLP--DFDGL-ESFGGEWYH------TAKWPEEGVD-LSGKRVGLVGTGSTG
>BVMO_N.innermongolicus
GAGFSGLYLLHRLRDEFDLSVKVIEKADDV-----------------------------GGTWYWN---------RYPGARCDSESHVYCYSFNDE------ILEEWDWSERYPEQPEVLEYLRFVADHLDLRRDIDFEREVTSAVFDE---AGGRWEITTDDGTQ---ETARYFVSAVGCLS--KPFIP--NFDGV-DSFEGDWYH------TGKWPHEPVD-FSDKRVAVIGTGATG
>BVMO_H.walsbyi
GAGFSGLYQLHRLRDKLGLSVKLIEKADDV-----------------------------GGTWYWN---------QYPGAQCDSESHIYCYSFNED------ILEEWQWSERYPSQPEVLEYLRFVTDRLNLRENIEFDTAVTAASFDE---TESQWTISTDDESE---ISSQFFVTAVGCLS--EPWVP--DFEKR-DSFQGESYH------TGRWPHDGVE-FTDKRIAVIGTGASG
>PAMO_T.fusca
GAGFSGLYALYRLRE-LGRSVHVIETAGDV-----------------------------GGVWYWN---------RYPGARCDIESIEYCYSFSEE------VLQEWNWTERYASQPEILRYINFVADKFDLRSGITFHTTVTAAAFDE---ATNTWTVDTNHGDR---IRARYLIMASGQLS--VPQLP--NFPGL-KDFAGNLYH------TGNWPHEPVD-FSGQRVGVIGTGSSG
>PpBVMO_P.patens
GAGIAGLYQLYRLRN-LGLRTHVLEAEKEV-----------------------------GGTWYLN---------KYPGARCDIKSIMYSYSFSPE------LEQEWNWSENYSNQPEILRYINHVADRFDLRKDITFNTRVTGALYNE---SSKRWEVHTDQGKT---IRTQFLIMATGCLS--TPKQP--EIPGI-EKFQGSSYY------TGRWPDKPVD-FTGKRVAVIGTGSSA
>TrkA_A.vaga
GAGFAGLYMLHQVRE-RGYSAKVFEVGGGV-----------------------------GGTWYWN---------RYPGARSDVESMQYSYSFNEE------LQQEWQWSERYASQSEILRYLNYVTDKLDLWKDIQLDTRVMSAIFDE---SSTKWTIRTNRGDQ---ISAKFCVMATGCLS--IPKTP--DIKGL-DRFKGKCYS------VSQWPHENIN-FSGHRVAVIGTGSSA
>STMO_R.rhodochrous
GAGIAGLYAIHRFRS-QGLTVRAFEAASGV-----------------------------GGVWYWN---------RYPGARCDVESIDYSYSFSPE------LEQEWNWSEKYATQPEILAYLEHVADRFDLRRDIRFDTRVTSAVLDE---EGLRWTVRTDRGDE---VSARFLVVAAGPLS--NANTP--AFDGL-DRFTGDIVH------TARWPHDGVD-FTGKRVGVIGTGSSG
>Ehux5_E.huxleyi
GNMLAGMYACHKFRS-MGLSVRVFERGSSV-----------------------------GGTWYWN---------RYPGARCDLPSLEYSYSFDEA------LQQDWEWSEVYPSQEELERYANHVADRFDLRRSISFDTRVTSATYDP---DACRWAVETDSGAR---AVASHLILATGNLS--TPQLP--DIPGV-EGFAGRTFH------TGLWPSDGVD-FSGRRVGVIGTGSSG
>MEKMO_P.veronii
GAGVAGLYQLYRLRE-MGLTVRAYDTASGV-----------------------------GGTWYWN---------RYPGARFDSQAEIYQYWFSEE------LYKSWQPTERFPAQPETEEWLNFVANRLNLKKDIQFNTRIASAHFCE---DSGRWVVTTAAGET---INTQYLISCCGMLS--APLSD--RFPGQ-ADFQGQIYH------TGLWPKDPVD-FNGKRVAVVGTGATG
>ACMO_Gordonia_sp
GTGVAGLYELHMLRE-QGLEVRAYDKASGV-----------------------------GGTWYWN---------RYPGARFDSEAYIYQYLFDED------LYKGWSWSQRFPGQEEIERWLNYVADSLDLRRDISLETEITSAVFDE---DRNRWTLTTADGDT---IDAQFLITCCGMLS--APMKD--LFPGQ-SDFGGQLVH------TARWPKEGID-FAGKRVGVIGNGATG
>CmBVMO_C.merolae
GAGVAGLYQLHKLRS-AGLNALAVDTAEDV-----------------------------GGTWYWN---------CYPGAKFDSECYVYQYLFDEK------LYKDWSWSERFPGQPEIERWLHYVTDRLGLRPYLRFCTTVTAAEYDE---KRGRWIIKTDRGQT---YDARFLIGCCGMLS--APLEN--RFPGQ-ERFRGRIFH------TARWPREPID-LNGKRVGVVGVGATG
>OTEMO_P.putida
GAGVTGIYQAFLINQ-AGMKVLGIEAGEDV-----------------------------GGTWYWN---------RYPGCRLDTESYAYGYFALKG------IIPEWEWSENFASQPEMLRYVNRAADAMDVRKHYRFNTRVTAARYVE---NDRLWEVTLDNEEV---VTCRFLISATGPLS--ASRMP--DIKGI-DSFKGESFH------SSRWPTDGVD-FTGKRVGVIGTGATG
>Afla19_A.flavus
GAGLSGIYSLHEVRKNPSLSVKVLEAGDGV-----------------------------GGTWFWN---------RYPGARFDSETISYQFSWDKE------LLQEWNWKDTFSAQPDTLEYIERVCEKHDLYKDIQFNTRIKSAHWQD---AERTWLFVDEAGFH---YRARFFISCLGVLS--NPTLP--AIPGL-KDFQGQSFH------TSRWPKDKRD-FANKRIGVIGTGATG
>BVMOAf1_A.fumigatus
GAGFSGVRSLWELRR-LGLTARCFDAGSDV-----------------------------GGTWWWN---------RYPGCRTDGEAWVYALKFLPE------LLEEWDFTERYPPQEEIQWYLSRVLDRYDLRKDIEFNTEVKSAHYSD---HDSIWKITTASGKV---ATARYFLPATGITS--IPKEP--PFPGL-QSFKGEVYQ------TSTWPAHEIE-FENKRIGVIGTGSTG
>CPMO_Comamonas_sp
GAGFTGLYQLYHLRK-LGYKVHLVDAGADI-----------------------------GGIWHWN---------CYPGARVDTHCQIYQYSI-PE------LWQEFNWKELFPNWAQMREYFHFADKKLDLSKDISFNTRVQSAVFDE---GTREWTVRSIGHQP---IQARFVIANLGFGA--SPSTP--NVDGI-ETFKGQWYH------TALWPQEGVN-MAGKRVAIIGTGSSG
>Afla20_A.flavus
GSGFSGIYLLHKLRDELKLKVKIFEAESDI-----------------------------GGTWNNN---------RYPGARVDCPVPFYAYSL-PE------VWQSWNWTELYPNQKEIKSYFDHVDRVLDVRKDCLFHSRVNEGTFDE---ATGRWTVWTTDGKV---ATAKYLLVAVGFAS--KSYLP--DWKGL-DSFKGTIYH------SAHWPEEEIS-VKGKKVAVIGTGSTG
>Afla21_A.flavus
GAGFSGIFLLYQLRK-LGYRCKIYETAPDL-----------------------------GGVWYWN---------TYPGARVDTESFVYQLSI-PE------AWKDWDWKERFPGRDELQAYFHHLDKVLDIKKDVEFETRVVGAQFDR---DSALWKVKTDNGKT---TTSRFFLPCVGTVT--KQYVP--DFPGL-QSFQGEIYH------SSAWPREGVD-VKGKKLAVIGTGPSG
>CPDMO_Pseudomonas_sp
GGGFGGLLAAVRLQQ-AGVDYVMVERAGDY-----------------------------GGTWYWN---------RYPGAQCDIESYVYMPLLEEM---------GYIPTEKYAFGTEILEYSRSIGRKFGLYERTYFQTEVKDLSWDD---EAARWRITTDRGDK---FSARFVCMSTGPLQ--RPKLP--GIPGI-TSFKGHSFH------TSRWDYSNLEGLKDKRVAIIGTGATS
>CDMO_R.ruber
GGGFSGLVTAARLRE-SGVSVRIIDKAGDF-----------------------------GGVWYWN---------RYPGAMCDTAAMVYMPLLEET---------GYMPTEKYAHGPEILEHCQRIGKHYDLYDDALFHTEVTDLVWQE---HDQRWRISTNRGDH---FTAQFVGMGTGPLH--VAQLP--GIPGI-ESFRGKSFH------TSRWDYDPMDKLADKRVAVIGTGATA
>Odio1_O.dioica
GAGISGLAVGYFFKK-FNFNFVIVERAQEI-----------------------------GGTWYLN---------RYPGAAVDVPSFLYQYSFFPK----------TDWPQSFNTSTELYRYLKKFAKWAELEDNIRFKTSVDDCEWDD---EQKLWKVRLSQNQKSSDEYFNWTFVCTGSFN--EPNKP--KFENQ-KAFTGQIIH------TGEWP-ENLS-VVGKRVAVIGSGSSA
>Odio3_O.dioica
GAGISGLAVGYFFKK-FNFNFVIVERAQEI-----------------------------GGTWFLN---------RYPGAAVDVPSFLYQYSFFPK----------TDWPQSFNTSTELFRYLKKFAKWAELEDIIRFKTSVDDCEWDD---EQKLWKVRLSQNQKTSDEYFNWTFVCTGSFN--EPNKP--KFENQ-KAFTGQIIH------TGEWP-ENMS-VVGKRVAVIGSGSSA
>Umay2_U.maydis
GAGISGIAMACQLKRKLNIDFKILERSPDP-----------------------------SGTWTNN---------SYPGCACDVPAPVYSFSFATK----------GDWSTFYPQQKELKRYFGTVAAEHDLQKNFHFQTTVQEARYDR---DTGLWHIWSQDEGQQHHFVCKFFVSAVGGLS--QPKAC--DIDGH-ESFAGPIFH------TAAWD-HSVD-LKGKDVILVGNGCSA
>FMO_U.maydis
GAGITGISTASHLIG-HGFEVTIFDQAEEI-----------------------------GGIWSRVN--------STSGLQISS----IMYRFHPA----------VKWTQAYPHRDEILKNTQKIWKMYELDKRTHLGFKVENVTRDP---GHARWVINGNE------EVFDGIVVSTGTCG--KPKKM--DLPGE-EKFKGKIVH------SSQLD--GLD-CKGKKVLIVGGGASG
>4HB3MO_Bradyrhizobium_sp
GGGPSGLMLSQLLHL-QGIDTIILEKSSRDYVLSRI----------------------RAGVLEHG------MREAQCGERMDREGEIHHGFYIAHDGKLD-----RVDLHKYSGGNSVMVYGQTELTRDLYEARDRLGGKVVHNAHDVDI-ASDAPYVTYRSGDELIRVDCDYIIGADGFHGVSRKSIPQDKIK--------E----------------------YERVYPFGLGVSR
>24DCP6MO_S.albus
GGSTVGLLTAVFLAR-AGVPTLVAERRAEPPAHPRAMGVGPRTVELLRAAGMADAVNARGGLRNFS------AEADLAALSEAAPARDDGFGELT-----------PQTLRGTCPQGRLDRVAIERATASGAR--TAFGTELLTFEQDD---EGVTCRLAGPDGP----VRPRYLVAADGARSGVRRALP------------GSLFHADLDDLTGGWPF-VCD-ITGGLLPVDGAGQSA
>RiMO_R.hoagii
GAGPTGLMLAGELRL-QGVDVVVVDKDEEPTQFVRALGIHVRSIEIMEQRGLLDKFLALGG--------------FFAGISKPAPAHLDT----------------AHGYVLGIPQPEIDRILAEHATEVGAD--IQRGKRVVAIRQDT---DN--VAAELSDGT----LHARYLVGCDGGRSTVRKLRP-----SA-DTLIGE---MDVTMPADELAA-VAE-IRHKRFGVGPAGNGA
>HPXO_K.oxytoca
GGGIGGLSAAVGLKN-AGIHCEVFEAVKEIKPVGAAISIWPNGVKCMKHLGMGDIIESYGGPMHFL---------AYKDYL--RGEDLTQFSLAPLV---ERTGGRPCPVPALNLQREMLDFWGRDA--------VQFGKRVTRCEEHA---DG--VRVWFTDGS----AEGDFLIAADGSHSALRPYVPERRYAGY-VNWNG-LVEIDAIAPGNQWTT-----FVGKRVSLMPVSDGR
